# Supplementary material for: Comprehensive analysis of the expression profiles of mRNA, lncRNA, circRNA, and miRNA in primary hair follicles of coarse sheep fetal skin
Source: BMC Genomics. 2024 Jun 7;25:574. doi: 10.1186/s12864-024-10427-7 (PMC11161951; doi:10.1186/s12864-024-10427-7)
Supplement: Supplementary file 1 — Supplementary Material 1. [file 12864_2024_10427_MOESM1_ESM.xlsx]

## Sheet: Sheet1
Supplementary Table 1. Summary of sequencing data and read-alignment statistics from RNA-seq
Sample	Raw reads	Valid reads	Mapped reads	Unique Mapped reads	Q20%	Q30%
TWP1	86565086	85965444	76499230 (88.99%)	70582498 (82.11%)	12398376233 (96.80%)	11765154594 (91.86%)
TWP2	77815292	77351554	70815425 (91.55%)	66226255 (85.62%)	11184313040 (97.00%)	10627975666 (92.18%)
TWP3	90714776	89681794	81273007 (90.62%)	75151832 (83.80%)	13040432231 (97.12%)	12419029868 (92.49%)
TWS5	87920612	87360476	78635751 (90.01%)	72314365 (82.78%)	12556896539 (96.60%)	11888110164 (91.46%)
TWS6	90024980	89362994	83262383 (93.17%)	77993769 (87.28%)	12962954658 (97.52%)	12394588373 (93.24%)
TWS7	91935354	91257764	83023324 (90.98%)	77248880 (84.65%)	13249810498 (96.92%)	12594786051 (92.13%)

## Sheet: Sheet2
Supplementary Table 2. List of mRNAs, circRNAs, miRNA and lncRNAs
id	TWS5_fpkm	TWS6_fpkm	TWS7_fpkm	TWP1_fpkm	TWP2_fpkm	TWP3_fpkm	TWS_mean	TWP_mean	PValue
ENSOART00020000134	4.606	17.119	5.7	0	0	0	9.14167	0.001	1.00044e-17
MSTRG.18229.4	60.449	0.053	76.208	0.033	0.036	0.022	45.57	0.0303333	3.09245e-14
MSTRG.2189.1	1.875	4.614	3.264	0.014	0.115	0	3.251	0.043	3.35411e-13
ENSOART00020034872	2.071	2.207	0.923	0	0	0.002	1.73367	0.000666667	8.78512e-13
ENSOART00020026640	1.716	0.553	1.908	0	0	0	1.39233	0.001	4.87556e-12
ENSOART00020035264	2.453	3.51	7.007	0	0	0	4.32333	0.001	1.56476e-11
MSTRG.412.1	0.482	1.267	0.506	2.378	3.639	2.347	0.751667	2.788	5.95594e-11
ENSOART00020016315	0	0	0	0.499	0.792	0.296	0.001	0.529	1.45454e-10
MSTRG.14330.1	1.894	2.91	1.407	12.067	19.577	9.186	2.07033	13.61	7.39145e-10
MSTRG.18229.2	12.583	0.036	18.051	0.042	0.037	0.055	10.2233	0.0446667	1.41704e-09
ENSOART00020034993	0.642	0.594	0.353	0	0	0	0.529667	0.001	7.43423e-09
ENSOART00020017168	5.069	1.32	5.277	0	0.106	0	3.88867	0.0353333	1.49017e-08
ENSOART00020041460	0	0	0	1.764	2.516	0.694	0.001	1.658	3.89227e-08
MSTRG.5376.2	2.115	7.125	4.222	0.319	0	0.055	4.48733	0.124667	1.40219e-07
MSTRG.8125.2	0	0	0	0.298	0.946	0.644	0.001	0.629333	1.50045e-07
MSTRG.14328.1	1.731	1.86	1.002	6.46	13.329	6.789	1.531	8.85933	2.15705e-07
ENSOART00020013312	0.799	1.446	0.78	0.012	0	0	1.00833	0.004	3.6177e-07
ENSOART00020034828	1.48	1.615	1.827	0.109	0.064	0.19	1.64067	0.121	3.86193e-07
MSTRG.8335.6	1.359	5.395	2.228	0.636	0.747	0.933	2.994	0.772	1.25397e-06
ENSOART00020025942	1.334	1.313	1.057	0.212	0.202	0.201	1.23467	0.205	2.44937e-06
MSTRG.10527.1	1.324	3.151	1.913	0.619	0.889	0.854	2.12933	0.787333	3.40099e-06
ENSOART00020028692	0.463	0.523	0.408	0	0	0	0.464667	0.001	3.8487e-06
ENSOART00020033476	0.291	0.128	0.067	1.448	3.488	2.087	0.162	2.341	4.09619e-06
ENSOART00020020836	0	0	0	2.564	0.178	1.308	0.001	1.35	4.11609e-06
MSTRG.7919.1	0.525	2.974	0.937	0.23	0.39	0.216	1.47867	0.278667	5.71941e-06
MSTRG.12370.1	0.028	0	0.009	0.654	2.804	0.104	0.0123333	1.18733	2.4406e-05
ENSOART00020029310	2.462	2.629	2.19	0.302	0.088	0.46	2.427	0.283333	3.23322e-05
MSTRG.18229.1	64.733	0.036	71.235	0.042	0	0	45.3347	0.014	4.44987e-05
MSTRG.7112.1	0.68	1.682	0.639	2.175	4.157	1.976	1.00033	2.76933	6.23064e-05
MSTRG.8802.2	0.018	0	0	0.589	1.056	0.256	0.006	0.633667	7.23185e-05
ENSOART00020009175	1.769	4.688	1.305	0.37	0.556	0.138	2.58733	0.354667	8.28244e-05
ENSOART00020021143	0.071	0.249	0	4.358	0.435	2.174	0.106667	2.32233	0.000105711
MSTRG.5376.1	2.475	23.846	12.434	0.777	0	0	12.9183	0.259	0.000120067
ENSOART00020039041	0	0	0	0.074	1.275	0.327	0.001	0.558667	0.000192038
MSTRG.10134.2	3.497	8.078	5.214	0.836	2.972	1.251	5.59633	1.68633	0.000195425
MSTRG.17657.3	13.682	28.018	24.319	2.873	7.19	8.402	22.0063	6.155	0.000221034
MSTRG.5375.1	7.246	35.352	14.77	3.166	4.257	6.613	19.1227	4.67867	0.000224582
MSTRG.14334.1	1.117	1.415	0.835	3.62	6.285	2.132	1.12233	4.01233	0.000259443
MSTRG.8338.1	1.427	5.149	1.803	0.559	0.971	1.011	2.793	0.847	0.000277641
MSTRG.1058.4	3.655	6.125	3.887	1.907	1.764	2.526	4.55567	2.06567	0.000353019
MSTRG.12011.1	2.469	7.652	3.098	1.967	1.612	2.067	4.40633	1.882	0.000355857
MSTRG.10681.2	0	0	0	0.58	5.451	0.296	0.001	2.109	0.000359296
MSTRG.7111.3	0.659	1.731	0.798	2.325	4.855	1.83	1.06267	3.00333	0.000388242
ENSOART00020008529	0.064	0.398	0.214	0	0	0	0.225333	0.001	0.000389964
ENSOART00020013206	1.367	1.624	1.309	0.2	0.299	0.479	1.43333	0.326	0.000394933
MSTRG.1223.1	1.184	3.241	1.348	0.864	1.13	0.592	1.92433	0.862	0.000409493
MSTRG.7088.1	0.32	0.505	0.269	0.898	2.296	0.976	0.364667	1.39	0.000442177
ENSOART00020016070	0	0.681	0.438	0	0	0	0.373	0.001	0.000454341
ENSOART00020020442	2.804	4.346	1.546	0.728	0.638	0.74	2.89867	0.702	0.000460307
MSTRG.15366.1	0.894	2.299	0.849	3.366	3.787	2.197	1.34733	3.11667	0.00049426
ENSOART00020001359	0	1.842	1.264	0	0	0	1.03533	0.001	0.000498841
MSTRG.10552.1	5.241	11.28	6.53	3.794	4.578	4.601	7.68367	4.32433	0.000524787
MSTRG.17833.1	0.161	0.128	0.018	1.598	4.68	0.176	0.102333	2.15133	0.000570112
MSTRG.14331.1	4.439	3.845	4.345	9.529	26.895	15.878	4.20967	17.434	0.00058769
ENSOART00020010992	0.251	0	0.934	0	0	0	0.395	0.001	0.000599074
MSTRG.14857.1	3.354	4.499	3.623	1.091	0.328	1.353	3.82533	0.924	0.000606853
MSTRG.12013.1	1.283	4.345	1.842	1.034	0.559	0.937	2.49	0.843333	0.000687776
ENSOART00020009370	1.1	1.485	1.868	0.512	0.349	0.353	1.48433	0.404667	0.00069869
ENSOART00020027206	1.405	1.039	0	0	0	0	0.814667	0.001	0.000736779
ENSOART00020005639	0.405	1.577	0.221	0	0	0	0.734333	0.001	0.000933559
ENSOART00020028992	0	0	0.15	1.185	10.144	0.195	0.05	3.84133	0.000936407
MSTRG.11873.1	0.509	0.393	0.439	2.461	3.879	0.808	0.447	2.38267	0.00106509
MSTRG.18392.1	0	0	0	0.545	2.682	0.034	0.001	1.087	0.00114672
MSTRG.15487.1	0.348	0.342	0.391	2.186	1.277	1.524	0.360333	1.66233	0.0011979
ENSOART00020039667	5.166	7.163	4.291	2.197	2.51	0.698	5.54	1.80167	0.00125546
MSTRG.12917.1	0.108	0	0.081	1.794	2.886	0.236	0.063	1.63867	0.00138449
ENSOART00020021319	12.047	17.874	17.842	1.926	1.555	7.003	15.921	3.49467	0.001431
MSTRG.5375.4	1.793	12.595	9.954	2.182	2.257	1.061	8.114	1.83333	0.0014595
MSTRG.10681.1	0.057	0	0	0.573	6.415	0.144	0.019	2.37733	0.00146299
MSTRG.6339.2	0	0	0.027	0.123	0.43	0.607	0.009	0.386667	0.00161978
MSTRG.10713.2	0.804	1.722	0.857	0.726	0.758	0.659	1.12767	0.714333	0.00171512
ENSOART00020032080	0.523	0.216	0.167	0	0	0	0.302	0.001	0.00173405
ENSOART00020025901	0	0	0	0.425	0.372	1.156	0.001	0.651	0.00181207
MSTRG.5925.1	2.378	6.016	3.998	1.764	2.664	1.975	4.13067	2.13433	0.00189509
MSTRG.2314.2	9.358	9.468	7.015	3.812	2.812	3.609	8.61367	3.411	0.002059
MSTRG.15462.1	1.396	3.547	1.936	4.192	5.703	3.307	2.293	4.40067	0.00212169
ENSOART00020005898	1.942	0	0.201	0	0	0	0.714333	0.001	0.00212953
ENSOART00020014191	0.236	1.081	0.685	0.045	0	0.039	0.667333	0.028	0.00232306
ENSOART00020028822	0.956	1.07	0.841	0.304	0.162	0.399	0.955667	0.288333	0.00235361
MSTRG.7092.1	0.363	1.014	0.594	1.512	3.095	1.095	0.657	1.90067	0.00278523
ENSOART00020009353	3.561	5.627	4.964	2.67	1.366	1.726	4.71733	1.92067	0.00279153
MSTRG.5143.1	7.82	2.493	3.928	56.311	46.052	7.692	4.747	36.685	0.00291261
MSTRG.1947.1	1.073	2.009	0.706	3.174	4.924	1.716	1.26267	3.27133	0.00295126
MSTRG.15006.1	1.599	8.084	2.309	0.784	0.306	1.441	3.99733	0.843667	0.00298233
MSTRG.17889.1	7.973	15.401	6.401	21.647	26.342	13.34	9.925	20.443	0.00330013
MSTRG.3722.1	2.014	7.981	2.482	0.956	0.627	1.837	4.159	1.14	0.00362397
MSTRG.17571.1	2.243	1.146	0.9	10.113	13.882	2.085	1.42967	8.69333	0.00373422
ENSOART00020002275	2.204	2.664	2.591	0.928	0.304	1.021	2.48633	0.751	0.00377161
MSTRG.10762.1	1.678	0.15	1.127	13.099	14.571	3.04	0.985	10.2367	0.00380695
MSTRG.7262.2	1.896	2.123	1.375	9.272	9.336	2.068	1.798	6.892	0.00382041
MSTRG.4986.1	0.148	0.353	0.37	2.513	3.117	0.378	0.290333	2.00267	0.00416806
MSTRG.3659.1	2.276	1.878	1.777	0.704	0.884	0.932	1.977	0.84	0.00428975
ENSOART00020026138	0.161	0.486	0.338	1.47	0.597	3.592	0.328333	1.88633	0.00470123
ENSOART00020027436	0	0	0	1.574	1.104	0	0.001	0.892667	0.00484055
MSTRG.15367.1	1.023	2.516	1.038	3.161	4.708	2.152	1.52567	3.34033	0.00520423
MSTRG.16020.1	0.234	0.078	0.125	1.282	2.904	0.196	0.145667	1.46067	0.00580172
MSTRG.9929.1	1.306	4.5	1.559	1.365	1.464	0.913	2.455	1.24733	0.00581397
MSTRG.28.1	0.209	0.521	0.235	1.409	3.176	0.457	0.321667	1.68067	0.00584438
ENSOART00020003907	0	0	0	0.367	0.289	0	0.001	0.218667	0.00591551
MSTRG.7747.1	1.069	4.084	1.469	0.979	0.638	1.063	2.20733	0.893333	0.00616936
ENSOART00020031170	0	0	0	0.294	0.672	0	0.001	0.322	0.00704424
MSTRG.7261.1	1.258	2.832	1.733	7.09	5.255	2.267	1.941	4.87067	0.00714624
MSTRG.10255.2	3.606	3.951	2.933	8.35	8.225	6.442	3.49667	7.67233	0.0071831
ENSOART00020033486	1.809	2.21	1.748	5.194	3.945	3.736	1.92233	4.29167	0.00724014
ENSOART00020015729	0.431	0.726	0.869	0.164	0.335	0.205	0.675333	0.234667	0.00726873
MSTRG.17980.1	0.508	0.859	0.574	2.162	2.015	0.903	0.647	1.69333	0.00727409
ENSOART00020008602	4.16	4.589	2.259	1.692	2.008	0.808	3.66933	1.50267	0.00783233
MSTRG.13245.1	0.198	0.846	0.132	0.786	1.98	1.909	0.392	1.55833	0.00797218
MSTRG.13386.1	0.612	0.736	1.012	2.615	3.756	1.631	0.786667	2.66733	0.00797898
MSTRG.13027.2	1.884	5.187	2.068	0.955	0.19	1.188	3.04633	0.777667	0.00817642
MSTRG.11324.3	7.222	17.366	8.535	5.49	7.05	7.546	11.041	6.69533	0.00848768
MSTRG.15726.1	0.889	1.058	0.665	2.252	5.438	1.169	0.870667	2.953	0.00854481
MSTRG.10798.1	0.265	0.913	0.286	0.969	4.528	0.893	0.488	2.13	0.00855184
MSTRG.3653.1	2.17	5.012	2.317	0.953	1.69	1.913	3.16633	1.51867	0.00934525
MSTRG.3124.1	0.736	1.175	0.813	0.584	0.503	0.502	0.908	0.529667	0.00940323
ENSOART00020031905	0.6	1.11	0.711	0.195	0	0.17	0.807	0.121667	0.00952209
ENSOART00020039038	11.993	10.027	9.677	41.773	45.31	14.287	10.5657	33.79	0.00968325
ENSOART00020015318	0	0	0	0	0.39	0.239	0.001	0.209667	0.00989427
ENSOART00020008427	0.105	0	0.513	0	0	0	0.206	0.001	0.0099441
ENSOART00020024488	1.314	1.982	1.088	0.259	0.055	0.595	1.46133	0.303	0.00996948
MSTRG.7090.1	0.443	1.463	0.419	1.267	2.805	1.175	0.775	1.749	0.0103184
MSTRG.17822.1	29.25	72.724	41.474	74.922	85.744	66.024	47.816	75.5633	0.0103357
MSTRG.12697.1	0.188	1.47	0.485	3.532	0.131	11.124	0.714333	4.929	0.0104358
ENSOART00020008925	0	0	0	3.143	0	3.117	0.001	2.08667	0.0104749
MSTRG.1062.2	3.96	8.163	3.755	3.204	4.481	3.554	5.29267	3.74633	0.0107713
ENSOART00020022624	0	0	0	0.877	0.051	0.302	0.001	0.41	0.0108551
MSTRG.10133.1	31.238	43.094	24.549	23.871	17.915	10.283	32.9603	17.3563	0.0109143
ENSOART00020023876	1.387	2.087	0.973	0.279	1.072	0.267	1.48233	0.539333	0.0123993
MSTRG.18311.1	0.316	0.129	0.316	2.837	2.651	0.297	0.253667	1.92833	0.0125514
ENSOART00020003926	0.078	0.113	0.042	0.347	0.725	0.516	0.0776667	0.529333	0.0125689
ENSOART00020036371	0.99	2.964	1.174	0.323	0	0.373	1.70933	0.232	0.0126905
MSTRG.263.1	1.036	3.91	0.967	1.065	0.963	0.638	1.971	0.888667	0.012848
ENSOART00020013331	1.708	1.342	1.951	0.577	0.918	0.399	1.667	0.631333	0.013046
ENSOART00020011262	0.842	2.619	1.168	0.541	0.896	0.64	1.543	0.692333	0.0132185
MSTRG.1948.2	1.477	2.541	1.029	3.499	4.884	1.971	1.68233	3.45133	0.0139656
MSTRG.7261.6	2.279	3.389	2.294	8.22	8.504	2.837	2.654	6.52033	0.0140052
MSTRG.6603.1	2.058	3.565	2.158	1.815	1.868	1.797	2.59367	1.82667	0.0140617
ENSOART00020038946	0.221	0.172	0.368	0	0	0.048	0.253667	0.016	0.0146466
MSTRG.8802.1	1.173	2.46	0.908	2.57	2.432	2.198	1.51367	2.4	0.0146537
ENSOART00020008882	0	0	0.045	0.756	0.637	0.147	0.015	0.513333	0.0149048
MSTRG.18370.2	0.292	0.425	0.877	0.19	0.099	0.126	0.531333	0.138333	0.0159616
ENSOART00020016972	0.031	1.276	1.535	0.122	0	0	0.947333	0.0406667	0.0164458
MSTRG.11324.1	1.155	1.848	0	0	0	0	1.001	0.001	0.0166352
MSTRG.17541.1	0.605	0.205	0.462	3.399	3.621	0.54	0.424	2.52	0.0170459
ENSOART00020024241	0.118	0	0.147	0.541	1.39	0.721	0.0883333	0.884	0.0173522
MSTRG.8119.1	2.729	4.853	4.146	2.551	1.55	1.503	3.90933	1.868	0.0173629
MSTRG.3764.1	1.137	2.24	0.944	4.19	5.67	1.25	1.44033	3.70333	0.0183507
MSTRG.9868.1	0.068	0.145	0.085	0.596	1.617	0.056	0.0993333	0.756333	0.0186987
MSTRG.364.1	2.152	6.529	2.343	2.068	2.863	1.647	3.67467	2.19267	0.018726
ENSOART00020039679	0.47	0.223	0.196	0	0	0	0.296333	0.001	0.0187702
ENSOART00020038428	0.54	0	0.348	7.087	4.287	0.419	0.296	3.931	0.0187837
ENSOART00020019681	2.417	3.547	2.578	8.146	4.981	4.757	2.84733	5.96133	0.0188192
MSTRG.1831.1	0.729	1.717	0.719	2.304	2.395	1.258	1.055	1.98567	0.0188265
MSTRG.7844.1	1.571	3.538	2.61	1.614	1.182	1.473	2.573	1.423	0.0193341
MSTRG.6914.1	0.352	0.688	0.285	1.578	2.647	0.436	0.441667	1.55367	0.0196236
ENSOART00020035551	0.18	0.118	0.085	0.027	0	0	0.127667	0.009	0.0197332
MSTRG.2543.1	2.458	3.974	2.183	0.823	0.24	1.493	2.87167	0.852	0.0198757
ENSOART00020013086	0.708	1.178	0.864	0.123	0.317	0.473	0.916667	0.304333	0.0211081
ENSOART00020031241	0.426	0.102	0	0	0	0	0.176	0.001	0.0211882
MSTRG.9870.1	0.446	1.122	0.415	1.427	2.93	0.683	0.661	1.68	0.0212395
ENSOART00020015577	1.044	1.143	0.979	0.443	0.707	0.331	1.05533	0.493667	0.0216967
ENSOART00020038045	0	0	0	0.986	0.475	0	0.001	0.487	0.0224274
ENSOART00020034247	4.051	4.832	3.341	8.265	6.886	10.533	4.07467	8.56133	0.0224626
MSTRG.3761.1	1.912	3.97	1.812	6.287	10.856	2.176	2.56467	6.43967	0.0226282
ENSOART00020031207	0.657	0.523	1.085	3.071	4.092	1.417	0.755	2.86	0.0227149
ENSOART00020002405	0.1	0.594	0.142	0.788	0.551	0.687	0.278667	0.675333	0.0229164
MSTRG.17003.1	0.393	0.675	0.3	1.263	2.546	0.364	0.456	1.391	0.0229469
MSTRG.3765.1	0.861	1.5	0.583	2.985	3.95	0.824	0.981333	2.58633	0.0233437
MSTRG.7122.9	6.254	5.834	11.306	18.823	42.727	15.188	7.798	25.5793	0.0236201
MSTRG.11757.1	1.218	2.484	1.415	0.442	0.053	0.779	1.70567	0.424667	0.0236766
ENSOART00020012245	0	0.48	0.336	0	0	0.015	0.272	0.005	0.0242776
ENSOART00020012315	0	0.087	0	0.234	1.954	0	0.029	0.729333	0.0244129
MSTRG.8523.1	0.851	1.124	0.645	1.615	2.323	1.3	0.873333	1.746	0.024742
MSTRG.17782.1	3.197	0.216	0.41	0.226	0.17	0.327	1.27433	0.241	0.0248635
MSTRG.14005.3	0.471	2.148	0.853	3.345	3.58	1.608	1.15733	2.84433	0.0249844
MSTRG.14209.1	0.352	0.766	0.444	1.127	2.579	0.597	0.520667	1.43433	0.0250559
MSTRG.382.1	12.675	20.916	17.246	8.889	11.884	12.281	16.9457	11.018	0.0251599
ENSOART00020027144	1.94	1.742	0	0	0	0	1.22733	0.001	0.0251807
ENSOART00020001329	0	0	0	2.851	0	0.67	0.001	1.17367	0.026043
ENSOART00020030463	1.116	0.094	0.383	5.022	8.396	0.504	0.531	4.64067	0.0263161
ENSOART00020001038	0.48	0.612	0.656	0.127	0.222	0.221	0.582667	0.19	0.0272027
ENSOART00020009734	0	0.074	0.048	0.993	0.868	0	0.0406667	0.620333	0.0275504
MSTRG.3976.1	1.951	4.559	2.135	5.538	6.245	2.96	2.88167	4.91433	0.027787
MSTRG.5484.12	1.217	5.957	1.941	0.793	1.659	1.493	3.03833	1.315	0.0278889
MSTRG.10680.8	1.03	1.816	1.061	2.528	2.693	1.545	1.30233	2.25533	0.0282207
MSTRG.3020.1	2.196	2.937	2.567	1.647	1.094	1.556	2.56667	1.43233	0.0283117
ENSOART00020036410	3.453	4.65	3.522	2.808	2.135	2.115	3.875	2.35267	0.0288725
MSTRG.7261.7	0.248	0.133	0.192	0.65	1.926	0.189	0.191	0.921667	0.0289023
MSTRG.15557.1	13.715	16.719	10.352	3.495	9.47	8.387	13.5953	7.11733	0.0289641
MSTRG.11615.1	5.046	6.204	6.314	10.769	13.15	10.741	5.85467	11.5533	0.029263
ENSOART00020004153	1.341	2.493	1.504	0.666	0	0.372	1.77933	0.346	0.0295225
ENSOART00020013971	3.671	1.162	2.233	14.158	16.163	2.426	2.35533	10.9157	0.030209
ENSOART00020039022	0.153	0.182	0	1.378	1.143	0.284	0.111667	0.935	0.0309099
MSTRG.16689.2	3.24	2.543	2.788	1.864	1.962	1.271	2.857	1.699	0.0311512
MSTRG.15615.1	2.419	3.519	2.488	1.592	2.273	1.156	2.80867	1.67367	0.0316309
ENSOART00020000249	0.102	0.4	0.102	0	0	0	0.201333	0.001	0.0317412
ENSOART00020031020	1.521	0.449	0.45	3.505	5.036	1.704	0.806667	3.415	0.0317845
ENSOART00020032232	3.247	3.123	2.604	8.576	7.873	4.261	2.99133	6.90333	0.0318047
ENSOART00020012616	1.147	0.926	0.744	0.172	0.412	0.605	0.939	0.396333	0.0320778
MSTRG.14131.2	0.393	0	0	1.878	4.734	0.65	0.131	2.42067	0.032702
ENSOART00020005117	0.824	1.485	0	0	0.093	0	0.769667	0.031	0.0327449
MSTRG.9424.1	0.386	0	0.289	3.026	3.507	0.38	0.225	2.30433	0.0332956
MSTRG.7261.3	3.351	5.861	2.545	7.006	14.857	3.976	3.919	8.613	0.0340437
ENSOART00020009491	1.346	0	0.533	10.06	11.881	1.425	0.626333	7.78867	0.03411
MSTRG.15105.2	0	0.069	0	1.01	1.028	0	0.023	0.679333	0.0342055
MSTRG.12302.1	1.277	2.787	1.001	3.713	3.089	1.887	1.68833	2.89633	0.0344906
ENSOART00020017493	0.357	0.331	0	3.729	0.171	1.765	0.229333	1.88833	0.0349969
ENSOART00020034770	1.031	3.892	1.653	0	0.71	0	2.192	0.236667	0.0350491
ENSOART00020032920	0.465	0.517	0.491	0.032	0.265	0.085	0.491	0.127333	0.035644
ENSOART00020039053	1.401	4.43	1.75	4.416	5.111	3.051	2.527	4.19267	0.0361775
MSTRG.6213.3	1.241	4.581	1.568	4.529	5.985	2.558	2.46333	4.35733	0.0363838
MSTRG.7601.1	3.92	4.518	4.16	2.176	2.684	2.981	4.19933	2.61367	0.0366083
MSTRG.11877.4	0.757	0.193	0.459	2.629	3.486	0.682	0.469667	2.26567	0.0367612
ENSOART00020001443	5.185	3.82	3.596	0.929	2.412	2.754	4.20033	2.03167	0.0368891
ENSOART00020008580	0.053	0.121	0.04	0.616	0.382	0.194	0.0713333	0.397333	0.0384131
ENSOART00020012376	2.78	4.578	9.641	2.528	3.404	0.885	5.66633	2.27233	0.0385832
MSTRG.6223.1	0.434	0.269	0.151	0.972	2.049	0.475	0.284667	1.16533	0.0388958
MSTRG.13661.2	2.255	1.012	2.152	10.194	9.585	1.857	1.80633	7.212	0.038955
MSTRG.5485.1	0.773	3.839	0.944	0.629	1.07	0.626	1.852	0.775	0.0394931
ENSOART00020013257	0	0.029	0	0.399	0.157	0	0.00966667	0.185333	0.0397645
MSTRG.9768.2	2.004	4.141	1.699	1.318	2.128	1.557	2.61467	1.66767	0.0399003
ENSOART00020008157	0.534	0	1.002	0	0.099	0	0.512	0.033	0.0405698
ENSOART00020029808	0.88	0.614	0.912	1.838	1.337	4.402	0.802	2.52567	0.0416996
ENSOART00020032344	0.212	0.303	0.238	0.067	0	0	0.251	0.0223333	0.0420353
MSTRG.11849.1	0.431	0.154	0.256	1.098	2.289	0.429	0.280333	1.272	0.042526
ENSOART00020037948	0.179	1.165	0.319	0	0	0.129	0.554333	0.043	0.0425675
MSTRG.3868.1	0.479	0.881	0.39	1.598	1.811	0.607	0.583333	1.33867	0.0427754
MSTRG.4079.1	0.775	0.051	0.347	3.496	3.88	0.419	0.391	2.59833	0.0431165
ENSOART00020041628	1.257	0.164	0.724	6.77	3.828	1.019	0.715	3.87233	0.0437702
ENSOART00020010262	3.877	2.239	2.705	8.111	7.895	7.067	2.94033	7.691	0.0438993
ENSOART00020002028	0	0.218	0.136	0	0	0	0.118	0.001	0.0439877
MSTRG.12451.4	2.172	4.338	3.095	1.688	1.791	2.496	3.20167	1.99167	0.0440502
MSTRG.2482.2	2.856	6.922	7.015	1.169	1.343	3.81	5.59767	2.10733	0.0452204
ENSOART00020033060	0.41	0.415	0.266	0.867	0.769	0.927	0.363667	0.854333	0.0453866
MSTRG.3100.2	0.064	0.523	0	1.595	0.626	0.465	0.195667	0.895333	0.0454203
ENSOART00020009324	2.183	3.224	3.131	1.933	0.93	1.663	2.846	1.50867	0.0460733
ENSOART00020003836	3.394	0.54	1.675	13.786	14.44	2.361	1.86967	10.1957	0.0462822
ENSOART00020027342	0.526	0.212	0.411	0	0	0.124	0.383	0.0413333	0.0463259
MSTRG.8765.1	2.281	7.35	2.537	2.71	2.065	2.433	4.056	2.40267	0.0473533
ENSOART00020000509	0.078	0.122	0.125	0.482	0.367	0.214	0.108333	0.354333	0.0478256
MSTRG.11577.1	1.668	4.024	2.315	1.418	2.164	1.916	2.669	1.83267	0.0491542
ENSOART00020015211	0.308	0.473	0.17	1.285	1.709	0.173	0.317	1.05567	0.0504987
ENSOART00020030759	0	0.355	0.29	0	0	0	0.215	0.001	0.0507624
MSTRG.6211.1	4.311	10.502	4.475	9.223	11.102	6.863	6.42933	9.06267	0.0507688
MSTRG.7261.4	2.404	4.072	3.497	6.067	12.338	3.539	3.32433	7.31467	0.0519001
ENSOART00020035931	0	0	0	0.312	0	0.117	0.001	0.143	0.0521954
MSTRG.9182.1	3.652	4.203	1.703	1.685	1.802	2.063	3.186	1.85	0.052218
MSTRG.3878.1	3.314	7.695	3.103	5.429	8.518	6.203	4.704	6.71667	0.0528767
ENSOART00020012387	0	0	0	0.102	0.34	0	0.001	0.147333	0.0533339
MSTRG.4288.1	8.696	5.823	7.755	25.06	25.905	9.407	7.42467	20.124	0.0542017
MSTRG.18501.1	0.561	0.739	0.302	2.328	1.202	1.038	0.534	1.52267	0.0552923
MSTRG.16145.1	0.592	1.517	0.585	1.391	2.207	1.008	0.898	1.53533	0.0560272
ENSOART00020002586	2.936	4.848	3.688	1.711	2.46	2.936	3.824	2.369	0.0561658
MSTRG.8301.1	0.346	0.273	0.179	0.86	2.146	0.162	0.266	1.056	0.056826
MSTRG.5608.1	1.529	3.668	1.505	2.898	3.722	2.517	2.234	3.04567	0.0573508
ENSOART00020008391	0.595	0	0	0	0	0	0.198333	0.001	0.0579167
ENSOART00020006588	3.652	4.203	3.71	7.241	12.688	5.034	3.855	8.321	0.0598719
MSTRG.1874.1	1.385	4.618	1.719	1.743	1.936	1.25	2.574	1.643	0.0599661
ENSOART00020034358	0.171	0.205	0.085	0	0	0	0.153667	0.001	0.0603673
ENSOART00020000399	1.246	5.988	1.499	1.405	0.97	1.363	2.911	1.246	0.0620016
ENSOART00020020544	0.378	0.42	0.203	0.121	0	0	0.333667	0.0403333	0.0622738
ENSOART00020015708	0	0	0	0.396	0	0.342	0.001	0.246	0.0623123
MSTRG.4549.1	1.603	4.51	1.813	1.369	0.498	1.733	2.642	1.2	0.0628002
ENSOART00020017480	1.526	2.932	1.668	0.912	0.269	1.342	2.042	0.841	0.0631796
MSTRG.17363.1	3.114	5.181	3.657	1.675	1.789	3.374	3.984	2.27933	0.0637945
ENSOART00020024891	2.017	2.75	4.135	7.557	7.378	4.808	2.96733	6.581	0.0639188
MSTRG.1177.1	3.14	2.03	2.059	6.096	9.89	3.326	2.40967	6.43733	0.0645241
ENSOART00020003058	3.73	6.475	4.436	2.477	4.049	3.768	4.88033	3.43133	0.0649547
ENSOART00020002320	1.011	0	0.132	0	0	0	0.381	0.001	0.0651218
MSTRG.9422.2	1.656	0	0.758	15.339	7.817	0.458	0.804667	7.87133	0.0652674
MSTRG.10330.1	0.516	1.289	0.723	1.083	2.326	1.204	0.842667	1.53767	0.0659367
MSTRG.1948.3	0.585	1.228	0.876	1.747	2.299	0.92	0.896333	1.65533	0.0665367
ENSOART00020021193	1.203	0	0	0	0	0	0.401	0.001	0.0666096
MSTRG.13923.1	0.321	0	0.053	2.419	1.805	0.117	0.124667	1.447	0.0671548
ENSOART00020025031	3.23	3.823	3.999	3.335	1.427	1.456	3.684	2.07267	0.0682447
MSTRG.1062.10	2.529	6.632	3.388	2.312	3.958	2.705	4.183	2.99167	0.0688692
ENSOART00020008187	0	0.129	0	1.617	0	0.119	0.043	0.578667	0.0689796
MSTRG.5083.1	1.272	4.463	1.808	1.526	1.261	1.602	2.51433	1.463	0.0699219
MSTRG.6951.1	4.322	4.259	4.54	2.74	2.286	2.826	4.37367	2.61733	0.0699899
ENSOART00020000337	0.673	1.159	1.159	2.383	1.777	1.694	0.997	1.95133	0.0705389
ENSOART00020037206	24.144	47.096	91.02	18.418	31.322	35.227	54.0867	28.3223	0.0711799
ENSOART00020032441	1.178	1.446	1.536	3.757	0.219	15.39	1.38667	6.45533	0.07151
MSTRG.11700.4	6.137	7.405	5.489	6.064	1.517	1.116	6.34367	2.899	0.0722422
MSTRG.1076.1	2.034	8.256	2.693	1.384	0.969	3.173	4.32767	1.842	0.0731709
MSTRG.1074.4	2.4	9.362	2.783	1.979	0.953	3.191	4.84833	2.041	0.0732226
ENSOART00020039036	0	0	0.194	2.475	1.927	0	0.0646667	1.46733	0.0740526
MSTRG.11337.1	1.886	4.732	2.072	5.136	5.167	2.827	2.89667	4.37667	0.0741498
ENSOART00020018854	0.296	1.148	0.589	1.682	2.412	0.606	0.677667	1.56667	0.0747575
MSTRG.15925.1	2.416	5.262	2.708	1.875	3.028	2.359	3.462	2.42067	0.0748387
MSTRG.361.2	1.656	3.469	2.507	1.421	2.089	1.663	2.544	1.72433	0.0748655
ENSOART00020029221	0.111	0.236	0.213	0	0.069	0	0.186667	0.023	0.0751014
ENSOART00020039193	0	0	0	0.121	0	0.552	0.001	0.224333	0.0751895
MSTRG.8573.6	6.898	11.861	7.209	13.151	14.468	10.123	8.656	12.5807	0.0752975
ENSOART00020024975	0.12	0.32	0.153	0.448	0.424	0.342	0.197667	0.404667	0.0757262
ENSOART00020035966	2.472	2.875	2.783	0	1.561	0.026	2.71	0.529	0.075746
MSTRG.3762.1	1.539	2.884	1.274	4.514	6.422	1.334	1.899	4.09	0.0764234
MSTRG.4451.1	1.139	3.268	1.875	1.332	0.949	1.415	2.094	1.232	0.0769454
MSTRG.7095.1	0.952	2.521	1.131	1.966	3.382	1.886	1.53467	2.41133	0.077197
ENSOART00020008352	0.474	0	0	0	0	0	0.158	0.001	0.0774049
MSTRG.12301.1	1.479	2.55	1.542	3.895	3.288	2.203	1.857	3.12867	0.0775371
MSTRG.9708.1	8.159	13.77	11.285	8.044	9.742	7.249	11.0713	8.345	0.0779685
ENSOART00020016062	0.434	1.601	0.596	2.046	1.539	1.464	0.877	1.683	0.0782611
ENSOART00020033968	0	0	0	0.334	0	0	0.001	0.111333	0.0799224
MSTRG.8397.1	2.573	4.21	2.786	2.488	2.69	2.458	3.18967	2.54533	0.0804627
MSTRG.13862.2	0.935	1.635	0.848	2.133	2.737	1.142	1.13933	2.004	0.0807161
MSTRG.9142.1	3.223	2.975	2.588	1.784	2.316	1.486	2.92867	1.862	0.0812334
ENSOART00020003840	0.234	0.077	0.163	1.182	1.274	0.127	0.158	0.861	0.0816715
MSTRG.363.5	2.017	6.354	2.337	2.332	3.089	1.454	3.56933	2.29167	0.0823998
ENSOART00020005479	0.761	0.622	0.787	0.435	0.049	0.258	0.723333	0.247333	0.0831095
ENSOART00020025380	0.992	1.095	1.197	0.54	0.384	0.681	1.09467	0.535	0.0831693
ENSOART00020013638	0	0	0.022	0.138	0.037	0.064	0.00733333	0.0796667	0.0832771
MSTRG.6294.1	0.803	2.049	0.831	0.878	0.582	0.754	1.22767	0.738	0.083461
MSTRG.12960.1	1.271	2.425	1.448	2.736	2.403	2.188	1.71467	2.44233	0.0839282
ENSOART00020003077	0	0	0	0.605	0	0	0.001	0.201667	0.0840063
ENSOART00020034733	0.255	1.293	0.023	0.121	0	0	0.523667	0.0403333	0.0848895
ENSOART00020018699	0.245	0.842	0.202	0.048	0.286	0.089	0.429667	0.141	0.0853251
ENSOART00020009785	0	0	0	0.656	0	0	0.001	0.218667	0.0861662
MSTRG.10322.1	55.859	63.006	49.66	30.149	52.313	40.592	56.175	41.018	0.0864326
ENSOART00020004542	0	0.066	0.048	0.31	0.093	0.269	0.038	0.224	0.0873935
MSTRG.17473.4	0.206	0.058	0.749	1.188	0	9.128	0.337667	3.43867	0.0876155
ENSOART00020035690	1.032	0.365	0.348	0.082	0.41	0.252	0.581667	0.248	0.087866
ENSOART00020034529	0.202	1.067	0.581	0.305	0.337	0.128	0.616667	0.256667	0.0882673
ENSOART00020022723	0	0	0	0	0.311	0.26	0.001	0.190333	0.088367
ENSOART00020039610	3.5	3.693	3.445	2.336	1.929	2.41	3.546	2.225	0.0884065
MSTRG.3041.1	1.569	2.572	1.467	1.466	1.028	0.584	1.86933	1.026	0.0886346
MSTRG.13438.1	8.259	12.187	10.988	5.226	8.674	8.428	10.478	7.44267	0.0891696
ENSOART00020033641	9.19	1.002	5.562	24.456	21.766	13.668	5.25133	19.9633	0.0893727
MSTRG.6071.1	1.112	1.822	0.827	2.108	2.393	1.81	1.25367	2.10367	0.0897419
ENSOART00020030221	1.486	1.798	0.85	0.383	0.791	0.916	1.378	0.696667	0.091145
ENSOART00020034714	0	0	0.476	0	0	0	0.158667	0.001	0.0943473
ENSOART00020012528	0	0.972	0	0	0	0	0.324	0.001	0.0944101
ENSOART00020030403	0.237	0.336	0.479	1.847	2.466	0.133	0.350667	1.482	0.0951998
ENSOART00020022362	0	0	0	0	0.57	0.19	0.001	0.253333	0.095311
MSTRG.17569.1	1.178	4.163	0.186	0.15	0.651	0.712	1.84233	0.504333	0.096717
MSTRG.1948.1	0.814	2.017	0.844	3.195	4.038	0.695	1.225	2.64267	0.0968308
ENSOART00020033080	0.287	0.386	0.096	0.988	1.311	0.2	0.256333	0.833	0.0982657
ENSOART00020011149	0.111	0.181	0.035	0.479	0.374	0.303	0.109	0.385333	0.0995018
MSTRG.4926.1	8.577	20.901	10.234	6.598	7.747	11.56	13.2373	8.635	0.0997046
MSTRG.2191.1	3.154	3.572	3.78	2.879	2.491	2.21	3.502	2.52667	0.0998198
MSTRG.8440.1	1.137	1.988	1.208	2.442	3.311	1.471	1.44433	2.408	0.0999343
MSTRG.1074.5	2.841	11.491	3.518	1.957	1.458	4.701	5.95	2.70533	0.100448
ENSOART00020029491	1.195	2.833	1.289	3.026	2.681	2.868	1.77233	2.85833	0.100625
ENSOART00020027523	0.625	0.946	0.353	1.334	1.453	1.203	0.641333	1.33	0.100696
MSTRG.7261.2	3.043	4.236	2.218	4.083	10.047	3.611	3.16567	5.91367	0.101338
ENSOART00020009674	2.781	5.139	3.28	1.517	2.774	2.992	3.73333	2.42767	0.102249
MSTRG.17586.2	1.99	2.676	1.766	1.344	0.427	1.608	2.144	1.12633	0.102278
ENSOART00020027358	0	0	0	0.327	0.067	0.234	0.001	0.209333	0.102768
ENSOART00020019034	0	0	0	0.287	0	0.275	0.001	0.187333	0.104774
MSTRG.2030.1	4.436	5.417	4.336	2.907	2.804	4.016	4.72967	3.24233	0.104987
ENSOART00020040698	0.387	0	0.111	0	0	0	0.166	0.001	0.105833
ENSOART00020040394	4.358	3.412	2.964	8.512	7.999	4.98	3.578	7.16367	0.106635
ENSOART00020031558	0.168	0.228	0.041	0.531	0.274	0.279	0.145667	0.361333	0.107882
ENSOART00020020306	0.463	1.504	0.308	0.165	0.564	0.263	0.758333	0.330667	0.108472
ENSOART00020006597	0.426	2.148	0.61	2.652	3.041	0.842	1.06133	2.17833	0.109008
ENSOART00020008867	0	0.154	0	0.822	0	0.464	0.0513333	0.428667	0.109496
ENSOART00020016777	1.371	0.08	1.212	0	0.313	0.372	0.887667	0.228333	0.11059
ENSOART00020001142	0.281	0	0	0	0	0	0.0936667	0.001	0.110707
MSTRG.9038.1	0.754	0.992	0.473	2.117	0.802	1.618	0.739667	1.51233	0.110811
MSTRG.6853.1	16.296	21.667	20.239	8.362	14.52	16.869	19.4007	13.2503	0.111453
ENSOART00020001990	0	0.035	0	0.088	0.226	0.042	0.0116667	0.118667	0.111728
ENSOART00020024421	0.38	0.728	0.295	0.228	0.091	0.306	0.467667	0.208333	0.112099
ENSOART00020019669	0.225	0.128	0.179	0.085	0	0.025	0.177333	0.0366667	0.112572
MSTRG.1463.9	1.281	2.959	1.177	3.392	2.972	1.77	1.80567	2.71133	0.115335
MSTRG.12832.1	0.582	1.173	0.38	1.372	2.217	0.56	0.711667	1.383	0.115853
MSTRG.6904.1	0.562	2.244	0.536	0.694	0.549	0.378	1.114	0.540333	0.115899
ENSOART00020008273	0.813	1.261	0.764	0.364	0	0.423	0.946	0.262333	0.116039
MSTRG.15383.1	3.78	8.697	3.317	8.002	7.546	5.531	5.26467	7.02633	0.116647
ENSOART00020019232	2.431	1.462	2.044	0.854	1.894	0.458	1.979	1.06867	0.117264
ENSOART00020040375	0	0	1.003	0	0	0	0.334333	0.001	0.117334
MSTRG.12385.1	6.717	15.111	6.199	14.703	14.297	9.33	9.34233	12.7767	0.117354
ENSOART00020003813	0.215	0.638	0.237	0.913	0.695	0.721	0.363333	0.776333	0.118057
ENSOART00020002485	0.748	2.465	0.762	0.514	0.787	0.913	1.325	0.738	0.118086
ENSOART00020040745	0.093	0.402	0.252	0.576	0.748	0.565	0.249	0.629667	0.118191
ENSOART00020013203	0.081	0.133	0	0.292	0.132	0.461	0.0713333	0.295	0.118695
MSTRG.12529.11	0.633	2.592	1.277	2.903	3.472	1.298	1.50067	2.55767	0.118951
MSTRG.4832.1	2.326	3.21	2.362	3.558	5.168	3.549	2.63267	4.09167	0.119226
MSTRG.12544.1	4.026	4.812	5.155	4.245	3.232	2.623	4.66433	3.36667	0.119302
MSTRG.18543.1	0.213	0.99	0.213	1.607	0.313	1.925	0.472	1.28167	0.119962
MSTRG.1062.1	0.976	3.248	1.245	0.7	1.609	0.896	1.823	1.06833	0.120768
MSTRG.12329.1	2.617	3.44	2.443	2.044	2.724	1.979	2.83333	2.249	0.121148
ENSOART00020020643	0.182	0.209	0.168	0.09	0.041	0.088	0.186333	0.073	0.12121
MSTRG.11644.1	0.958	2.516	0.788	2.043	3.169	1.409	1.42067	2.207	0.121326
ENSOART00020017764	0.044	0.607	0.205	0.881	0.489	0.51	0.285333	0.626667	0.121409
MSTRG.5285.1	1.234	0.507	2.257	1.103	0.061	0.046	1.33267	0.403333	0.12216
ENSOART00020008453	0.985	1.264	1.015	3.17	2.153	1.177	1.088	2.16667	0.122672
ENSOART00020009793	4.426	5.658	5.692	2.548	5.725	2.493	5.25867	3.58867	0.122973
MSTRG.17919.1	4.846	4.569	5.559	3.369	4.814	1.992	4.99133	3.39167	0.123336
ENSOART00020016183	0	0	0	0.09	0.03	0	0.001	0.04	0.123854
MSTRG.4362.1	0.475	0.893	0.31	1.111	2.165	0.318	0.559333	1.198	0.12404
ENSOART00020034837	6.629	2.16	4.61	3.104	2.561	2.344	4.46633	2.66967	0.124237
ENSOART00020041419	0.767	1.751	0.83	3.402	2.11	1.127	1.116	2.213	0.124782
ENSOART00020019592	0	0	0	0.082	0.509	0	0.001	0.197	0.125717
ENSOART00020038983	0	0	0	0	0.564	0	0.001	0.188	0.12575
ENSOART00020003094	0	0	0	0	0	0.356	0.001	0.118667	0.126556
ENSOART00020026718	0	0	0	0	0	0.234	0.001	0.078	0.126556
MSTRG.12324.1	1.591	2.187	0.607	0	0.636	0.633	1.46167	0.423	0.127067
MSTRG.4259.1	4.475	4.38	4.958	2.88	4.206	2.792	4.60433	3.29267	0.127218
MSTRG.2034.1	1.089	2.995	1.22	2.634	2.98	1.736	1.768	2.45	0.127628
ENSOART00020041254	7.367	9.504	7.98	18.664	13.981	9.611	8.28367	14.0853	0.127673
ENSOART00020030520	0	0.102	0	0.24	0.125	0.099	0.034	0.154667	0.128323
MSTRG.8226.1	1.194	2.945	1.135	2.21	3.142	1.939	1.758	2.43033	0.128851
MSTRG.10255.3	1564.08	1029.76	1242.05	3236.49	2905.55	1780.83	1278.63	2640.96	0.129367
ENSOART00020033338	0	1.005	0	0	0	0	0.335	0.001	0.129413
ENSOART00020035612	4.255	7.278	4.225	2.223	3.236	4.928	5.25267	3.46233	0.130205
MSTRG.6482.3	1.724	4.872	1.898	5.735	2.552	4.997	2.83133	4.428	0.130479
ENSOART00020016890	0	0	0.904	0	0	0	0.301333	0.001	0.130921
MSTRG.18161.1	1.98	2.415	2.52	1.763	1.405	1.397	2.305	1.52167	0.131009
ENSOART00020038397	4.687	10.214	6.108	2.951	4.715	6.286	7.003	4.65067	0.132472
ENSOART00020033746	0.434	0.194	0.485	1.318	1.443	0.486	0.371	1.08233	0.133454
MSTRG.1224.1	0.518	2.022	0.518	0.26	0.405	0.567	1.01933	0.410667	0.133921
MSTRG.10241.1	2.816	4.405	2.378	9.631	8.103	1.793	3.19967	6.509	0.134291
MSTRG.1078.1	1.948	7.409	2.275	1.454	1.14	3.226	3.87733	1.94	0.134576
ENSOART00020032634	0	0	0	0	0	0.483	0.001	0.161	0.134783
ENSOART00020009973	0.455	0.87	0.359	1.017	1.69	0.805	0.561333	1.17067	0.135006
ENSOART00020006381	0	0.08	0.039	0.203	0.1	0.294	0.0396667	0.199	0.135952
MSTRG.7024.1	0.724	0.924	1.142	1.53	2.68	1.833	0.93	2.01433	0.136007
MSTRG.7343.1	0.524	1.121	0.556	1.644	1.825	0.788	0.733667	1.419	0.136352
ENSOART00020027611	3.074	1.785	2.322	0	1.576	0	2.39367	0.525333	0.136509
ENSOART00020040407	0	0	0	0.706	0	0	0.001	0.235333	0.136804
ENSOART00020003471	0	0	0	0	0.072	0.29	0.001	0.120667	0.138193
ENSOART00020033825	4.706	0.598	2.626	0.952	0.715	2.121	2.64333	1.26267	0.138566
ENSOART00020016244	0.474	0.178	0.977	0.314	0.147	0.219	0.543	0.226667	0.139223
ENSOART00020005891	0.321	0.215	0.824	0.268	0	0	0.453333	0.0893333	0.139697
ENSOART00020033441	0	0	0	0.547	0	0	0.001	0.182333	0.140161
ENSOART00020007711	2.65	2.45	2.479	2.209	1.492	1.461	2.52633	1.72067	0.140575
ENSOART00020009254	0.108	0.409	0	0.486	0.711	0.361	0.172333	0.519333	0.140842
ENSOART00020034936	0	0	0	0	0	0.148	0.001	0.0493333	0.140947
ENSOART00020019958	2.053	1.608	0.625	4.311	2.646	2.471	1.42867	3.14267	0.14097
ENSOART00020009072	0.108	0.109	0.044	0.312	0.902	0.146	0.087	0.453333	0.141257
ENSOART00020022871	0.187	0.259	0.209	0.771	0.464	0.461	0.218333	0.565333	0.141463
ENSOART00020003857	0	0	0	0	0.287	0	0.001	0.0956667	0.141566
MSTRG.17022.1	3.178	3.174	3.579	2.756	1.144	2.18	3.31033	2.02667	0.141933
ENSOART00020039018	0	0.079	0.318	2.041	0.101	0.794	0.132333	0.978667	0.142588
MSTRG.16241.2	2.289	2.553	1.761	1.288	0.926	1.842	2.201	1.352	0.142649
MSTRG.3870.6	1.748	3.011	1.48	1.029	1.942	1.556	2.07967	1.509	0.142824
ENSOART00020026524	0	0	0	0.169	0	0	0.001	0.0563333	0.143703
ENSOART00020014263	0.255	0.423	0.297	0.74	0.806	0.589	0.325	0.711667	0.144247
MSTRG.1062.4	1.189	2.943	0.892	0.412	1.077	1.195	1.67467	0.894667	0.145322
ENSOART00020005091	0.45	0.214	1.002	0.236	0	0.269	0.555333	0.168333	0.14702
MSTRG.16937.1	3.941	6.183	4.441	4.062	3.946	3.338	4.855	3.782	0.147683
ENSOART00020024062	0.298	0	0.232	1.006	0.738	0.791	0.176667	0.845	0.147892
MSTRG.2411.1	1.288	5.438	1.595	1.687	2.17	1.47	2.77367	1.77567	0.148287
ENSOART00020024773	0	0	0	0.672	0	0.174	0.001	0.282	0.148465
MSTRG.10522.1	0.643	1.755	0.718	2.755	1.581	1.035	1.03867	1.79033	0.14864
MSTRG.17422.1	0.533	1.072	0.387	2.586	1.564	0.398	0.664	1.516	0.148896
ENSOART00020022569	0.943	1.93	1.728	0.396	1.605	0.745	1.53367	0.915333	0.14903
ENSOART00020030206	0	0	0	0	0.288	0	0.001	0.096	0.149186
ENSOART00020035587	0	0	0	0	0.434	0	0.001	0.144667	0.149186
ENSOART00020038225	1.534	0.644	0.766	2.661	4.101	1.233	0.981333	2.665	0.150145
MSTRG.5660.1	1.112	3.187	2.184	0.297	0.93	1.779	2.161	1.002	0.150188
ENSOART00020040616	6.413	5.722	5.362	4.506	4.007	4.63	5.83233	4.381	0.150515
ENSOART00020034267	1.062	1.419	0.32	3.049	2.155	0.826	0.933667	2.01	0.151025
ENSOART00020030667	0.962	2.183	1.266	0.85	1.121	1.028	1.47033	0.999667	0.151352
MSTRG.12305.1	1.133	2.834	1.074	3.163	2.234	1.78	1.68033	2.39233	0.153118
MSTRG.9984.1	0.919	2.386	1.345	1.304	1.314	0.798	1.55	1.13867	0.153167
ENSOART00020006580	5.839	6.92	10.279	3.903	3.585	7.102	7.67933	4.86333	0.153207
ENSOART00020033840	0.288	0.434	0	2.507	0.255	0.23	0.240667	0.997333	0.153573
ENSOART00020025109	0.322	1.241	0.367	1.787	0.786	1.184	0.643333	1.25233	0.153822
ENSOART00020002724	0.117	0.473	0.439	0.112	0.212	0.049	0.343	0.124333	0.154009
ENSOART00020030161	0.056	0.118	0	0.2	0.139	0.221	0.058	0.186667	0.154765
ENSOART00020034431	0	0.066	0	0.142	0.196	0.159	0.022	0.165667	0.154804
ENSOART00020022160	2.388	1.34	1.876	2.459	5.985	4.397	1.868	4.28033	0.156149
ENSOART00020041242	0.111	0.053	0.037	0.647	0.432	0.04	0.067	0.373	0.156674
ENSOART00020040349	6.158	3.736	3.833	4.293	1.587	2.721	4.57567	2.867	0.156831
MSTRG.14006.1	0.945	3.037	0.862	1.837	4.42	1.518	1.61467	2.59167	0.157134
MSTRG.6483.1	1.066	4.186	1.223	4.067	1.841	4.04	2.15833	3.316	0.157366
ENSOART00020014297	0.11	0.534	0.479	0.889	0.611	0.808	0.374333	0.769333	0.157406
ENSOART00020039345	0.096	0.034	0.095	0.39	0.175	0.314	0.075	0.293	0.157541
ENSOART00020023270	0	0	0	0	0.606	0	0.001	0.202	0.157767
ENSOART00020014409	0	0.372	0.224	0.775	0.668	0.386	0.198667	0.609667	0.157796
MSTRG.4361.1	0.708	1.169	0.557	1.703	2.344	0.552	0.811333	1.533	0.15798
ENSOART00020024135	0.295	0.969	0.606	0.28	0.424	0.404	0.623333	0.369333	0.158096
MSTRG.18202.2	298.297	270.924	200.884	145.802	232.231	209.075	256.702	195.703	0.158623
MSTRG.4109.1	2.145	4.387	2.658	5.148	6.873	2.514	3.06333	4.845	0.158748
MSTRG.12999.1	1.127	2.59	1.47	1.355	1.339	1.232	1.729	1.30867	0.159051
ENSOART00020005514	0.28	0.425	0.253	0	0.151	0.169	0.319333	0.106667	0.159335
ENSOART00020005537	0.28	0.425	0.253	0	0.151	0.169	0.319333	0.106667	0.159335
MSTRG.4559.1	1.018	1.92	1.414	2.252	2.302	2.076	1.45067	2.21	0.159589
ENSOART00020025510	0.282	0.636	0.516	1.181	0.986	0.827	0.478	0.998	0.159616
ENSOART00020020264	9.875	3.06	8.289	23.472	30.06	6.798	7.07467	20.11	0.160847
ENSOART00020017034	0.16	0.316	0.062	0.444	0.437	0.588	0.179333	0.489667	0.160866
MSTRG.18445.1	1.293	3.535	2.082	1.254	1.891	1.901	2.30333	1.682	0.160897
ENSOART00020037755	2.44	2.6	1.237	6.673	3.206	2.245	2.09233	4.04133	0.16119
ENSOART00020015119	0	0	0.17	0	0	0	0.0566667	0.001	0.161694
MSTRG.5641.1	1.51	4.391	1.682	3.902	4.381	2.238	2.52767	3.507	0.161887
ENSOART00020010496	0	0.67	0	0	0	0	0.223333	0.001	0.162027
ENSOART00020035381	0.413	0.118	0.33	0.156	0.061	0	0.287	0.0723333	0.162288
ENSOART00020033591	0	0.742	0.547	2.407	0.383	1.572	0.429667	1.454	0.162396
MSTRG.17845.1	26.483	29.567	31.135	18.576	16.039	28.074	29.0617	20.8963	0.163303
ENSOART00020023340	0.097	0	0.116	0.916	0.203	0.207	0.071	0.442	0.163306
ENSOART00020031433	0.147	0.317	0.038	0.046	0	0	0.167333	0.0153333	0.16332
MSTRG.17459.1	0.636	1.792	0.658	0.928	0.675	0.382	1.02867	0.661667	0.163321
MSTRG.11305.1	4.547	0	2.378	19.84	18.489	2.137	2.30833	13.4887	0.163345
ENSOART00020008635	0	0	0	0.072	0.051	0.013	0.001	0.0453333	0.163483
ENSOART00020015707	0.794	0.569	0.604	0	0.234	0.442	0.655667	0.225333	0.163594
ENSOART00020012458	0	0	0	0	0	0.285	0.001	0.095	0.163832
MSTRG.6387.1	0.095	0	0.568	2.022	2.049	0.13	0.221	1.40033	0.164228
ENSOART00020022729	0.402	1.53	0.747	1.925	1.275	1.536	0.893	1.57867	0.164381
MSTRG.17569.3	0.349	0.07	0.835	1.989	0.724	1.928	0.418	1.547	0.16444
ENSOART00020023685	3.394	3.993	3.355	6.635	4.612	6.344	3.58067	5.86367	0.164804
ENSOART00020040417	0	0	0	0.781	0	0	0.001	0.260333	0.164851
ENSOART00020039283	1.198	2.095	1.862	0.766	1.991	0.733	1.71833	1.16333	0.166109
ENSOART00020020517	1.165	1.581	1.674	0.766	1.249	1.118	1.47333	1.04433	0.166697
ENSOART00020006328	0	0	0.263	0	0	0	0.0876667	0.001	0.166714
ENSOART00020015362	6.878	10.827	6.736	7.001	7.402	6.216	8.147	6.873	0.167427
ENSOART00020035874	0	0	0	0	0.368	0	0.001	0.122667	0.167519
MSTRG.7102.1	2.704	3.249	3.067	1.89	2.027	2.614	3.00667	2.177	0.168187
MSTRG.13214.1	0.691	3.099	0.908	0.818	0.984	0.842	1.566	0.881333	0.168201
ENSOART00020003257	0.017	0.053	0.046	0.088	0.11	0.091	0.0386667	0.0963333	0.169158
ENSOART00020037022	0.339	0.515	0.341	0.215	0.054	0.221	0.398333	0.163333	0.169185
ENSOART00020026380	0	0	0	0.342	0	0	0.001	0.114	0.169943
ENSOART00020033809	0	0	0	0.498	0	0	0.001	0.166	0.169943
MSTRG.10367.1	1.007	2.651	0.908	2.064	2.88	1.554	1.522	2.166	0.170003
ENSOART00020020780	5.282	5.174	4.823	0.994	0	3.599	5.093	1.531	0.170042
MSTRG.11324.4	3.378	3.644	3.941	4.079	8.056	7.512	3.65433	6.549	0.170185
ENSOART00020004626	0.098	0.15	0.207	0.395	0.335	0.528	0.151667	0.419333	0.170195
ENSOART00020010032	0.114	0.171	0	0	0	0	0.095	0.001	0.170252
MSTRG.12145.2	1.167	0.622	0.116	2.164	2.483	0.956	0.635	1.86767	0.171829
MSTRG.1871.1	1.082	3.551	1.513	1.675	1.401	0.592	2.04867	1.22267	0.172115
ENSOART00020027531	0.336	0.266	0.149	0.094	0.109	0	0.250333	0.0676667	0.172145
ENSOART00020016078	0.93	0.796	2.001	0.286	0	0.889	1.24233	0.391667	0.172303
ENSOART00020033077	0.048	0.214	0	0.253	0.303	0.309	0.0873333	0.288333	0.172589
ENSOART00020033365	0.935	0.379	0	0	0	0	0.438	0.001	0.172709
MSTRG.12627.1	2.355	3.952	3.871	2.144	3.049	2.367	3.39267	2.52	0.173163
ENSOART00020038016	0	0.663	0	0	0	0	0.221	0.001	0.173276
ENSOART00020009921	0	0	0	0	0	0.311	0.001	0.103667	0.173426
MSTRG.2036.1	1.447	3.861	1.446	2.801	4	2.192	2.25133	2.99767	0.173753
MSTRG.10793.1	1.199	3.112	1.723	1.647	1.854	1.273	2.01133	1.59133	0.174121
MSTRG.12275.2	1.687	4.044	3.175	1.11	2.644	2.297	2.96867	2.017	0.17465
ENSOART00020030045	0	0	0	0.061	0	0.063	0.001	0.0413333	0.174675
MSTRG.2487.1	1.416	2.038	1.318	0.922	1.218	1.097	1.59067	1.079	0.176084
MSTRG.4243.1	40.659	35.926	29.172	21.929	35.064	26.148	35.2523	27.7137	0.176105
MSTRG.1062.8	1.745	5.012	1.972	1.957	2.861	1.899	2.90967	2.239	0.176152
MSTRG.12658.1	3.215	5.617	4.001	2.815	4.064	3.547	4.27767	3.47533	0.176451
MSTRG.2402.1	3.315	3.551	3.162	5.026	7.593	4.949	3.34267	5.856	0.176772
MSTRG.16084.1	3.358	4.118	4.165	3.74	0.871	2.491	3.88033	2.36733	0.17771
ENSOART00020025652	0.113	0	0.269	0	0	0	0.127333	0.001	0.178158
ENSOART00020018347	0	0	0	0.055	0.376	0	0.001	0.143667	0.178316
ENSOART00020034693	0	0	0	0	0	0.236	0.001	0.0786667	0.17871
MSTRG.4926.2	0	0	0.003	0	0	0.414	0.001	0.138	0.17871
ENSOART00020011832	1.129	2.182	1.389	0.916	0.153	1.159	1.56667	0.742667	0.178833
MSTRG.11773.1	1.287	1.515	1.193	1.799	3.385	1.741	1.33167	2.30833	0.180477
ENSOART00020015939	0	0	0	0.119	0	0	0.001	0.0396667	0.18126
ENSOART00020021420	0	0	0	0.322	0	0	0.001	0.107333	0.18126
MSTRG.3731.1	0.315	2.147	0.415	0.414	0.462	0.439	0.959	0.438333	0.181658
ENSOART00020011200	0	0.96	0	13.007	5.994	0	0.32	6.33367	0.181809
ENSOART00020018994	0.098	0.649	0.044	0.867	0.39	0.539	0.263667	0.598667	0.182861
ENSOART00020028485	0.035	0.05	0.034	0.317	0.154	0.077	0.0396667	0.182667	0.183041
ENSOART00020016835	0.205	0	0	0	0	0	0.0683333	0.001	0.184598
ENSOART00020034572	0.207	0	0	0	0	0	0.069	0.001	0.184598
MSTRG.4079.2	2.398	0	1.553	10.88	10.944	0.869	1.317	7.56433	0.184643
ENSOART00020022934	0.344	0.837	0.139	0.203	0	0.162	0.44	0.121667	0.185389
ENSOART00020038593	0.13	0.344	0.179	0.032	0.036	0.168	0.217667	0.0786667	0.185854
MSTRG.17864.3	0.441	0.678	0.479	0.964	0.767	0.862	0.532667	0.864333	0.186907
ENSOART00020010721	4.209	4.461	4.975	2.713	3.977	3.911	4.54833	3.53367	0.189299
MSTRG.18222.6	3.578	10.391	1.861	4.15	3.367	1.622	5.27667	3.04633	0.189537
MSTRG.17464.1	0.725	1.254	0.554	1.231	1.901	0.83	0.844333	1.32067	0.190118
MSTRG.14754.1	0.557	0.669	0.592	0.709	2.01	0.744	0.606	1.15433	0.190398
MSTRG.13168.1	0.972	1.679	0.613	1.605	1.988	1.511	1.088	1.70133	0.190992
ENSOART00020038441	11.002	4.178	4.2	3.075	7.482	1.759	6.46	4.10533	0.191198
ENSOART00020002445	0	0.104	0	0	0	0	0.0346667	0.001	0.19133
MSTRG.10134.3	0	0.091	0	0	0	0	0.0303333	0.001	0.19133
MSTRG.5507.2	7.962	7.901	8.712	6.362	3.999	7.381	8.19167	5.914	0.191489
ENSOART00020039068	0.395	0.666	0.52	1.824	0.316	1.295	0.527	1.145	0.191727
ENSOART00020009641	0	0.859	0	0.365	0	4.605	0.286333	1.65667	0.192371
ENSOART00020034321	0.752	1.557	0.569	0.598	0.616	0.496	0.959333	0.57	0.19252
ENSOART00020003964	1.249	2.9	1.271	0.902	0.111	1.316	1.80667	0.776333	0.192666
MSTRG.14711.1	2.044	4.747	2.184	2.386	2.369	1.143	2.99167	1.966	0.193225
MSTRG.18432.2	1.761	1.828	1.013	2.721	2.666	2.343	1.534	2.57667	0.193232
ENSOART00020033389	5.774	8.822	3.955	2.345	5.856	4.88	6.18367	4.36033	0.193236
ENSOART00020033026	0.074	0.07	0.294	0.524	0.468	0.43	0.146	0.474	0.194976
MSTRG.7192.1	0.615	0.6	0.42	2.194	0.142	2.266	0.545	1.534	0.195179
MSTRG.585.2	21.037	19.897	21.317	17.13	16.443	16.487	20.7503	16.6867	0.195833
ENSOART00020033654	0.351	0	0.637	2.879	0.715	0.978	0.329333	1.524	0.196191
ENSOART00020003854	2.621	1.999	2.644	1.922	2.207	1.072	2.42133	1.73367	0.196992
ENSOART00020031807	0	0.035	0	0	0.296	0.041	0.0116667	0.112333	0.197086
ENSOART00020004859	0.042	0.12	0	0.332	0.319	0.076	0.054	0.242333	0.197517
ENSOART00020032082	0.031	0	0.074	0.19	0.024	0.357	0.035	0.190333	0.197761
ENSOART00020021179	0	0	0	0.105	0.304	0.046	0.001	0.151667	0.19796
ENSOART00020017913	4.661	12.831	4.781	6.894	11.433	11.432	7.42433	9.91967	0.198066
ENSOART00020039614	0.272	0.898	0.287	0.372	0.178	0.078	0.485667	0.209333	0.198257
ENSOART00020033738	3.265	2.413	3.119	1.412	2.118	2.717	2.93233	2.08233	0.198455
ENSOART00020033439	0.797	0.325	0.452	3.121	1.454	0.335	0.524667	1.63667	0.19871
ENSOART00020022436	0.105	0.143	0.281	0.292	0.557	0.455	0.176333	0.434667	0.199235
ENSOART00020039212	0.056	0	0.219	0	0	0	0.0916667	0.001	0.199545
ENSOART00020018930	0.345	0	0	0	0	0	0.115	0.001	0.199577
MSTRG.14671.2	4.709	4.859	4.14	3.956	3.82	2.874	4.56933	3.55	0.199623
ENSOART00020025385	0	0.051	0	0.21	0.054	0.125	0.017	0.129667	0.199799
ENSOART00020005587	1.19	0	1.004	0.36	0	0	0.731333	0.12	0.2006
ENSOART00020026271	0.268	0.718	0.137	0.865	0.564	0.846	0.374333	0.758333	0.201327
ENSOART00020013175	0	0	0	0.054	0.158	0	0.001	0.0706667	0.201985
ENSOART00020017253	2.773	8.37	3.144	3.262	3.817	2.985	4.76233	3.35467	0.202519
ENSOART00020022954	0.557	1.281	0.26	1.345	1.567	0.929	0.699333	1.28033	0.202598
ENSOART00020025322	0	0	0	0	0.132	0.393	0.001	0.175	0.2027
ENSOART00020005510	1.086	1.923	1.23	1.331	0.872	0.796	1.413	0.999667	0.203119
MSTRG.14705.1	0.759	2.579	0.838	0.972	0.923	0.794	1.392	0.896333	0.204815
ENSOART00020038738	0.872	4.086	1.629	0.664	1.443	1.667	2.19567	1.258	0.20551
ENSOART00020001611	0	0.504	0.168	1.046	0.686	0.145	0.224	0.625667	0.206117
ENSOART00020024142	0	0.073	0	0.324	0.073	0.092	0.0243333	0.163	0.206314
MSTRG.12666.1	1.132	3.533	1.337	3.364	2.411	2.112	2.00067	2.629	0.206315
MSTRG.11517.1	0.842	1.621	1.32	2.105	1.575	2.045	1.261	1.90833	0.206371
MSTRG.14039.1	1.216	2.242	1.629	2.233	2.848	2.27	1.69567	2.45033	0.206433
MSTRG.8589.1	0.642	0.622	0.802	0.749	1.278	2.508	0.688667	1.51167	0.206534
MSTRG.15216.1	12.501	12.139	10.421	18.161	26.959	13.97	11.687	19.6967	0.206651
MSTRG.16614.1	1.303	0.098	0.308	3.186	2.867	0.638	0.569667	2.23033	0.206652
ENSOART00020000672	0.083	0	0	0.223	0.239	0.221	0.0276667	0.227667	0.206658
ENSOART00020003501	0	0	0.056	0	0.701	0.173	0.0186667	0.291333	0.206709
ENSOART00020023714	0.076	0	0	0.218	0.118	0.293	0.0253333	0.209667	0.207199
ENSOART00020019546	0	0.607	0.298	0.1	0	0	0.301667	0.0333333	0.208073
MSTRG.1582.1	20.938	24.344	20.747	10.233	19.421	20.8	22.0097	16.818	0.208318
ENSOART00020005557	0.242	1.038	0.482	0.361	0.468	0.2	0.587333	0.343	0.2085
ENSOART00020005571	0.242	1.038	0.482	0.361	0.468	0.2	0.587333	0.343	0.2085
MSTRG.5356.1	4.794	5.815	5.216	4.568	3.577	4.507	5.275	4.21733	0.210506
ENSOART00020030188	0	0.117	0.032	0.363	0	0.276	0.0496667	0.213	0.210712
MSTRG.18024.2	0.639	2.824	0.888	0.709	0.396	1.171	1.45033	0.758667	0.210802
ENSOART00020037514	0.176	0.422	0.117	0.761	0.293	0.483	0.238333	0.512333	0.21137
ENSOART00020026832	0	0	0	0	0	0.113	0.001	0.0376667	0.211765
ENSOART00020004100	0	4.867	5.298	0	0.472	0	3.38833	0.157333	0.21332
ENSOART00020036363	0	0	0	0	0.357	0.048	0.001	0.135	0.213555
ENSOART00020019226	0.012	1.179	0.092	0.158	0.069	0.062	0.427667	0.0963333	0.213579
ENSOART00020005647	0.373	0.897	0.265	0.121	0.521	0.072	0.511667	0.238	0.213676
ENSOART00020012200	0.04	0.048	0.161	0.289	0.339	0.297	0.083	0.308333	0.214135
MSTRG.1437.1	10.173	7.804	11.103	5.627	9.485	7.385	9.69333	7.499	0.214546
ENSOART00020013404	0	0	0	0	0.08	0.135	0.001	0.0716667	0.215251
ENSOART00020013470	0.23	0.705	0.059	0.593	0.761	0.432	0.331333	0.595333	0.216104
ENSOART00020034906	3.905	4.964	4.802	5.577	8.58	7.132	4.557	7.09633	0.216284
ENSOART00020029076	3.477	5.559	4.132	3.047	4.394	3.212	4.38933	3.551	0.216317
MSTRG.2478.2	3.701	2.649	2.544	4.887	5.616	5.369	2.96467	5.29067	0.216317
MSTRG.9465.1	2.036	2.849	1.906	2.853	3.174	3.978	2.26367	3.335	0.216599
ENSOART00020011718	0.156	0.511	0	0.513	0.833	0.451	0.222333	0.599	0.2176
ENSOART00020017088	0.18	0	0	0	0	0	0.06	0.001	0.217629
ENSOART00020027384	0.241	0	0	0	0	0	0.0803333	0.001	0.217629
MSTRG.12818.2	2.38	3.849	2.816	0.744	0.26	3.304	3.015	1.436	0.217679
MSTRG.7436.1	2.369	3.451	2.167	2.057	2.315	2.262	2.66233	2.21133	0.217897
ENSOART00020027438	0.172	0	0.394	0	0.08	0	0.188667	0.0266667	0.218539
ENSOART00020018696	0	0.115	0.029	0.301	0.121	0.088	0.048	0.17	0.218685
ENSOART00020004116	0.109	0.841	1.497	1.685	1.246	3.142	0.815667	2.02433	0.219179
ENSOART00020010801	0.147	0.218	0.234	0.113	0.044	0.078	0.199667	0.0783333	0.219253
ENSOART00020004775	0.033	0.078	0	0.137	0.12	0.152	0.037	0.136333	0.219815
ENSOART00020024996	0.914	1.884	2.278	0	0.93	1.027	1.692	0.652333	0.220496
MSTRG.17705.1	1.886	1.581	0.824	0.266	0.726	1.366	1.43033	0.786	0.221002
ENSOART00020015164	0	0.361	0	0	0	0	0.120333	0.001	0.221032
ENSOART00020019835	0.141	0.265	0.135	0.098	0	0.042	0.180333	0.0466667	0.221681
ENSOART00020001598	0.709	0.494	0.71	0.837	2.818	0.732	0.637667	1.46233	0.221896
MSTRG.8167.1	0.897	2.555	0.939	0.394	1.379	0.637	1.46367	0.803333	0.221898
MSTRG.11016.1	0.623	2.013	0.769	0.529	0.833	0.801	1.135	0.721	0.222272
ENSOART00020019742	0	0	0.208	0	0	0	0.0693333	0.001	0.224666
ENSOART00020014969	0	0.115	0	0.107	0.163	0.244	0.0383333	0.171333	0.224868
ENSOART00020009648	0	0	0.216	1.722	0	0.475	0.072	0.732333	0.225971
MSTRG.3027.3	1.493	1.759	1.308	2.282	3.757	1.657	1.52	2.56533	0.226048
ENSOART00020029379	2.109	3.236	2.188	1.86	2.074	2.069	2.511	2.001	0.22689
ENSOART00020013222	0.188	0	0	0	0	0	0.0626667	0.001	0.228149
ENSOART00020003013	17.529	14.43	13.462	12.301	13.618	11.056	15.1403	12.325	0.228179
ENSOART00020024122	0	0.41	0	0	0	0	0.136667	0.001	0.228305
ENSOART00020030306	0	0.465	0.419	1.427	0	2.602	0.294667	1.343	0.228772
ENSOART00020036068	0.366	0	0.033	0	0	0	0.133	0.001	0.229534
ENSOART00020032263	0	0	0.092	0.677	0	0.261	0.0306667	0.312667	0.231435
ENSOART00020041607	1.473	3.212	1.58	0.712	1.548	1.79	2.08833	1.35	0.231888
MSTRG.14151.2	1.283	3.823	1.942	1.409	1.736	2.039	2.34933	1.728	0.231972
ENSOART00020003069	2.346	2.764	1.168	1.715	1.753	1.131	2.09267	1.533	0.231998
ENSOART00020022944	0.064	0.091	0.096	0	0	0	0.0836667	0.001	0.232033
MSTRG.5105.2	0.777	3.857	2.639	4.251	4.92	2.718	2.42433	3.963	0.23278
ENSOART00020005141	0	0.139	0.08	0	0	0	0.073	0.001	0.233238
ENSOART00020013489	0.113	0.171	0.029	0.056	0.038	0	0.104333	0.0313333	0.233642
ENSOART00020007168	8.654	4.825	6.715	5.615	4.619	5.191	6.73133	5.14167	0.233752
ENSOART00020024593	0.353	0.505	0.086	0.718	0.646	0.373	0.314667	0.579	0.233989
MSTRG.7235.6	4.042	13.387	5.72	5.442	1.564	6.166	7.71633	4.39067	0.234308
MSTRG.9789.2	0.562	0.542	0.79	0.36	0.244	0.496	0.631333	0.366667	0.234523
ENSOART00020038388	0.063	0.12	0	0.846	0.135	0	0.061	0.327	0.234638
ENSOART00020023150	0.394	0.414	0.266	0.335	0.204	0.127	0.358	0.222	0.234661
ENSOART00020012296	0.157	0.547	0.201	0.128	0.18	0.126	0.301667	0.144667	0.234753
MSTRG.15747.1	2.436	4.599	3.315	2.038	3.309	3.078	3.45	2.80833	0.235898
ENSOART00020020184	0.087	0.283	0.021	0.328	0.216	0.34	0.130333	0.294667	0.236368
ENSOART00020028876	0	0	0	0	0.214	0	0.001	0.0713333	0.236427
ENSOART00020041462	6.836	6.987	4.826	4.977	3.374	5.561	6.21633	4.63733	0.236843
ENSOART00020001674	2.983	3.774	2.157	5.784	5.128	3.269	2.97133	4.727	0.236933
ENSOART00020013887	0.282	0.267	0.121	0.091	0.243	0.078	0.223333	0.137333	0.237548
ENSOART00020037209	0	0.079	0.684	0	0.079	0.065	0.254333	0.048	0.237943
MSTRG.14191.3	1.246	0.749	1.53	3.466	3.521	1.242	1.175	2.743	0.238113
ENSOART00020037466	0.925	2.618	1.964	2.65	2.541	2.702	1.83567	2.631	0.238805
ENSOART00020033538	1.022	1.682	1	0.926	0.853	0.789	1.23467	0.856	0.239368
ENSOART00020003084	0	0	0	0	0	0.134	0.001	0.0446667	0.239454
ENSOART00020029130	0.327	1.422	0.351	1.088	1.826	0.781	0.7	1.23167	0.239784
ENSOART00020024524	0.386	0.424	0.16	0	0.189	0.181	0.323333	0.123333	0.239888
ENSOART00020012350	0.172	0	0	0	0	0	0.0573333	0.001	0.239921
MSTRG.566.5	5.126	4.254	5.428	2.305	4.428	4.603	4.936	3.77867	0.240893
ENSOART00020029667	2.202	4.008	1.982	4.589	4.02	3.11	2.73067	3.90633	0.241301
ENSOART00020033955	73.327	57.51	64.558	114.697	46.943	225.146	65.1317	128.929	0.24161
ENSOART00020034969	0	0	0.227	0.129	0.944	0.449	0.0756667	0.507333	0.241772
ENSOART00020021461	0.15	0.163	0.043	0	0	0.04	0.118667	0.0133333	0.242406
ENSOART00020027161	0.196	0.395	0.196	0	0	0	0.262333	0.001	0.242846
MSTRG.2944.1	2.483	3.103	3.286	2.849	2.675	1.601	2.95733	2.375	0.243702
MSTRG.16598.1	2.358	3.455	2.545	1.081	2.741	2.448	2.786	2.09	0.244092
MSTRG.14131.1	1.047	0	0.602	2.789	4.699	0.323	0.549667	2.60367	0.244682
ENSOART00020018238	0.089	0.212	0.119	0.184	0.323	0.286	0.14	0.264333	0.244937
ENSOART00020039351	0.043	0.201	0.043	0.255	0.32	0.195	0.0956667	0.256667	0.246208
MSTRG.13216.1	0.862	4.745	1.128	1.214	1.386	1.49	2.245	1.36333	0.246367
ENSOART00020015275	0.074	0.106	0.065	0	0.068	0.02	0.0816667	0.0293333	0.246527
ENSOART00020004817	13.443	19.695	16.48	11.074	14.014	16.006	16.5393	13.698	0.247308
ENSOART00020035660	0	0	0.117	0	0	0	0.039	0.001	0.247441
MSTRG.1899.1	1.719	3.918	2.503	2.236	2.724	1.976	2.71333	2.312	0.247808
ENSOART00020036798	0.733	2.14	0.846	1.655	1.935	1.583	1.23967	1.72433	0.247832
ENSOART00020040622	0	0.375	0.805	1.499	1.303	1.009	0.393333	1.27033	0.248316
ENSOART00020015646	0	0	0	0	0.181	0	0.001	0.0603333	0.24848
ENSOART00020032281	0	0	0.583	0.041	0	0	0.194333	0.0136667	0.248641
ENSOART00020008133	5.288	12.181	5.569	11.792	8.196	9.879	7.67933	9.95567	0.248782
ENSOART00020023992	0.076	0.094	0.099	0.214	0.232	0.134	0.0896667	0.193333	0.249067
MSTRG.12190.1	1.521	2.009	1.275	1.131	0.743	1.478	1.60167	1.11733	0.25008
MSTRG.17864.5	0.519	0.849	0.184	1.612	0.688	0.831	0.517333	1.04367	0.250152
MSTRG.9229.3	2.415	2.531	3.255	1.237	1.5	2.881	2.73367	1.87267	0.250669
ENSOART00020013610	0	0	0	0	0	0.062	0.001	0.0206667	0.250675
ENSOART00020020310	0.502	0.691	0.361	0.35	0.417	0.072	0.518	0.279667	0.251083
ENSOART00020029664	0.624	0.842	0.294	0.408	0.375	0.237	0.586667	0.34	0.251158
ENSOART00020025184	0.095	0.591	0.141	0.655	0.427	0.442	0.275667	0.508	0.251496
ENSOART00020027417	0.195	0.365	0	0.504	0.493	0.439	0.186667	0.478667	0.251539
ENSOART00020016440	0	0	0	0.166	0.003	0	0.001	0.0563333	0.251681
ENSOART00020036912	0.032	0.492	0.109	0.345	0.383	0.348	0.211	0.358667	0.251722
ENSOART00020026022	0.419	2.334	1.216	0	0.479	0.862	1.323	0.447	0.252216
ENSOART00020005525	0	0.119	0	0.144	0.291	0.068	0.0396667	0.167667	0.252519
ENSOART00020031152	0.089	0.065	0.044	0.123	0.212	0.434	0.066	0.256333	0.252831
ENSOART00020027651	0.109	0.217	0.047	0	0	0.05	0.124333	0.0166667	0.2529
MSTRG.12998.1	6.478	6.062	6.238	7.276	12.368	11.882	6.25933	10.5087	0.253018
ENSOART00020032651	0.601	0.802	0.628	1.324	1.123	1.169	0.677	1.20533	0.253089
MSTRG.11877.3	0.875	0	0.589	2.097	3.557	0.646	0.488	2.1	0.253133
MSTRG.16544.3	9.13	12.69	10.544	6.425	10.78	9.894	10.788	9.033	0.253337
ENSOART00020033565	1.594	0.156	0.48	3.756	3.407	0.314	0.743333	2.49233	0.253577
ENSOART00020003842	0.211	0.425	0	0	0	0	0.212	0.001	0.253884
ENSOART00020023439	0	0.305	0.043	0.245	0.279	0.297	0.116	0.273667	0.254393
MSTRG.7449.3	16.847	18.136	18.516	17.158	13.423	14.073	17.833	14.8847	0.254596
MSTRG.4954.1	1.239	2.883	1.37	1.292	1.843	1.378	1.83067	1.50433	0.254734
MSTRG.16462.2	2.334	5.266	1.771	2.78	2.288	2.087	3.12367	2.385	0.25487
ENSOART00020031406	0.55	1.493	0.48	1.153	1.289	1.314	0.841	1.252	0.255391
MSTRG.7525.4	0.645	0.709	0.695	0.228	0.725	0.509	0.683	0.487333	0.255517
ENSOART00020018483	1.162	1.799	0.171	0.441	0.316	0.73	1.044	0.495667	0.257691
ENSOART00020004082	0.554	1.477	0.585	0.38	0.137	0.804	0.872	0.440333	0.259726
ENSOART00020036773	0.236	0.314	0.701	0.348	0.174	0.297	0.417	0.273	0.260137
ENSOART00020003467	0	0.115	0.06	0	0	0	0.0583333	0.001	0.260299
MSTRG.15383.2	0.57	1.277	0.62	0	0.381	0.503	0.822333	0.294667	0.260762
ENSOART00020001944	0	0	0	0	0.289	0	0.001	0.0963333	0.262071
ENSOART00020020686	0	0	0	0	0.129	0	0.001	0.043	0.262071
ENSOART00020040396	0	0	0	0	0.264	0	0.001	0.088	0.262071
ENSOART00020039043	0	0	0	0.226	2.002	0	0.001	0.742667	0.262369
MSTRG.4231.2	116.684	166.374	148.319	98.283	116.201	143.74	143.792	119.408	0.262722
ENSOART00020038325	7.7	10.722	6.97	10.174	14.332	10.752	8.464	11.7527	0.26277
ENSOART00020025578	0.944	0.55	1.365	2.942	2.523	1.103	0.953	2.18933	0.262986
ENSOART00020038947	0.118	0.17	0.113	0	0.061	0.059	0.133667	0.04	0.263572
ENSOART00020025394	0.086	0.203	0.036	0.29	0.232	0.29	0.108333	0.270667	0.263961
ENSOART00020009633	10.065	9.55	10.542	14.372	15.581	19.158	10.0523	16.3703	0.264385
ENSOART00020016165	1.08	4.059	1.464	1.578	3.628	4.176	2.201	3.12733	0.264898
ENSOART00020007500	0.327	1.324	0.489	1.023	1.136	1.248	0.713333	1.13567	0.265376
ENSOART00020001813	0	0	0	0.408	0	0	0.001	0.136	0.265387
MSTRG.15105.1	1.17	1.259	1.169	2.456	1.913	1.526	1.19933	1.965	0.265471
ENSOART00020007417	0	0	0	0.041	0	0.103	0.001	0.048	0.265556
MSTRG.12588.1	1.021	2.349	1.003	2.59	2.427	1.098	1.45767	2.03833	0.266946
ENSOART00020000983	2.499	1.609	1.748	1.231	1.511	1.698	1.952	1.48	0.267301
ENSOART00020000090	2.567	0	2.488	1.039	0.603	0	1.685	0.547333	0.267931
ENSOART00020002992	2.351	2.601	2.418	1.979	2.156	1.78	2.45667	1.97167	0.268064
MSTRG.17864.2	1.991	4.245	1.697	4.203	3.766	2.518	2.64433	3.49567	0.268275
MSTRG.10876.5	1.509	4.76	1.617	1.706	1.906	2.184	2.62867	1.932	0.268543
ENSOART00020020101	0.396	0.278	0.173	0.027	0.191	0.19	0.282333	0.136	0.269035
ENSOART00020008375	0.222	0.519	0.152	0.051	0.247	0.198	0.297667	0.165333	0.269186
ENSOART00020017894	0.208	0.599	0.331	0.896	0.544	0.707	0.379333	0.715667	0.269362
MSTRG.11877.1	0.054	0.392	0.072	0.691	0.333	0.037	0.172667	0.353667	0.270221
ENSOART00020030928	1.869	1.037	1.294	0.857	0.547	1.39	1.4	0.931333	0.271975
ENSOART00020026947	0.018	0.053	0	0.202	0.048	0.111	0.0236667	0.120333	0.272001
ENSOART00020003951	0.061	0.159	0.079	0.227	0.161	0.175	0.0996667	0.187667	0.272001
ENSOART00020009963	0	0.201	0.114	0.233	0.365	0.267	0.105	0.288333	0.272506
ENSOART00020008588	0.102	0.463	0.121	0	0.132	0	0.228667	0.044	0.273542
ENSOART00020022603	2.622	4.472	2.994	1.288	2.163	3.62	3.36267	2.357	0.273563
ENSOART00020010245	1.179	1.531	1.031	2.23	2.415	1.366	1.247	2.00367	0.274712
MSTRG.6579.1	2.628	7.595	2.797	2.803	3.916	3.46	4.34	3.393	0.275699
ENSOART00020008909	5.486	5.269	5.83	10.356	7.977	8.448	5.52833	8.927	0.275971
ENSOART00020012288	0.693	0.343	0.607	1.396	1.718	0.51	0.547667	1.208	0.276171
ENSOART00020040680	0	0	0.148	0	0	0	0.0493333	0.001	0.276445
ENSOART00020011810	0	0.119	0	0.051	0.412	0.089	0.0396667	0.184	0.277034
MSTRG.10135.1	439.139	1468.91	536.863	554.82	675.222	650.327	814.972	626.79	0.277118
MSTRG.8493.1	2.12	5.713	2.255	2.513	3.165	2.254	3.36267	2.644	0.277139
ENSOART00020023678	0.079	0.654	0.167	0.611	1.074	0.23	0.3	0.638333	0.277845
MSTRG.17864.1	0.885	2.647	0.812	1.283	1.025	0.775	1.448	1.02767	0.277948
ENSOART00020032550	0.266	0.462	0.218	0.188	0.066	0.166	0.315333	0.14	0.278957
ENSOART00020035164	0	0.125	0	0.192	0.492	0	0.0416667	0.228	0.280177
MSTRG.15943.1	1.082	2.869	1.184	1.218	1.422	1.466	1.71167	1.36867	0.28023
MSTRG.4360.1	0.791	1.862	0.907	1.833	3.145	0.675	1.18667	1.88433	0.280518
ENSOART00020007359	0.186	1.014	0.32	0.238	0.215	0.357	0.506667	0.27	0.280759
ENSOART00020017975	4.962	3.843	4.673	4.142	1.278	4.045	4.49267	3.155	0.281761
ENSOART00020015609	0.299	0.638	0.158	0.864	0.778	0.373	0.365	0.671667	0.282569
MSTRG.2272.1	1.962	2.564	1.414	0.843	0.757	2.293	1.98	1.29767	0.283359
ENSOART00020023924	0	0.166	0.034	0.085	0.395	0.113	0.0666667	0.197667	0.283456
ENSOART00020030616	2.785	3.118	2.305	4.373	3.592	4.396	2.736	4.12033	0.283786
ENSOART00020030721	2.333	4.563	2.634	1.708	1.886	3.369	3.17667	2.321	0.28398
ENSOART00020020729	3.205	3.618	3.926	3.282	2.238	3.015	3.583	2.845	0.284133
ENSOART00020021746	5.014	5.232	5.553	6.113	3.654	2.381	5.26633	4.04933	0.2848
ENSOART00020024749	0.654	0.329	0.307	0	0.395	0.174	0.43	0.189667	0.284871
MSTRG.9708.2	3.189	3.813	2.093	2.572	2.451	2.402	3.03167	2.475	0.285131
ENSOART00020024228	0.126	0.184	0.285	0.257	0.812	0.272	0.198333	0.447	0.285458
ENSOART00020016575	0.089	0	0	0	0.113	0.644	0.0296667	0.252333	0.28578
ENSOART00020033728	0.428	0	0	0.664	1.832	0.187	0.142667	0.894333	0.285843
ENSOART00020035850	0.214	0.063	0.061	0.054	0	0	0.112667	0.018	0.286843
MSTRG.16114.1	0.655	2.007	0.617	1.318	1.831	1.093	1.093	1.414	0.286895
ENSOART00020006737	0	0	0.743	0	0.063	0	0.247667	0.021	0.28734
MSTRG.6126.2	6.814	5.414	6.539	5.357	4.821	5.377	6.25567	5.185	0.287618
ENSOART00020012357	6.465	10.976	8.705	6.865	7.257	7.813	8.71533	7.31167	0.288098
ENSOART00020018418	0.624	1.479	0.677	1.647	1.991	0.827	0.926667	1.48833	0.289803
MSTRG.2482.4	4.35	9.565	5.203	5.33	6.825	4.308	6.37267	5.48767	0.289939
ENSOART00020037811	0.074	0.083	0	0	0	0	0.0523333	0.001	0.290183
MSTRG.1851.1	0.813	2.417	0.677	2.041	3.378	1.112	1.30233	2.177	0.290385
ENSOART00020023225	0.152	0	0.185	0	0	0	0.112333	0.001	0.290428
ENSOART00020040390	5.387	3.626	4.697	2.682	3.891	4.439	4.57	3.67067	0.29062
ENSOART00020033176	2.782	5.989	3.12	5.153	5.916	4.406	3.96367	5.15833	0.290662
ENSOART00020030118	0.438	2.325	0.902	1.776	2.121	1.527	1.22167	1.808	0.290776
ENSOART00020036454	0.752	0.615	0.908	0.568	0.775	0.295	0.758333	0.546	0.290862
ENSOART00020012129	0.216	0.123	0.194	0.054	0.158	0.071	0.177667	0.0943333	0.290862
MSTRG.6232.1	2.626	3.891	2.263	2.178	1.586	2.946	2.92667	2.23667	0.291405
ENSOART00020030200	1.984	3.707	1.582	1.204	1.34	2.429	2.42433	1.65767	0.292003
ENSOART00020038643	0	0.052	0	0.042	0.258	0.039	0.0173333	0.113	0.292089
ENSOART00020031926	0	0.058	0.048	0	0.264	0.321	0.0353333	0.195	0.292675
ENSOART00020008639	4.039	4.982	4.1	3.484	3.16	4.253	4.37367	3.63233	0.292896
ENSOART00020005636	19.012	21.5	1.765	2.694	8.028	12.038	14.0923	7.58667	0.293291
ENSOART00020023268	0	0	0	0	0	0.403	0.001	0.134333	0.293361
MSTRG.15516.1	0.63	2.527	1.14	2.124	2.193	1.808	1.43233	2.04167	0.29357
ENSOART00020035219	2.878	3.551	2.97	4.886	3.75	5.653	3.133	4.763	0.293681
ENSOART00020001046	0.573	1.66	0.438	0.569	0.776	0.207	0.890333	0.517333	0.294247
ENSOART00020024202	0.132	0.309	0.106	0.376	0.213	0.494	0.182333	0.361	0.294526
ENSOART00020005159	0.47	1.294	0.479	1.603	0.872	0.889	0.747667	1.12133	0.294592
MSTRG.2482.1	1.726	3.089	1.616	1.572	1.474	1.927	2.14367	1.65767	0.294692
ENSOART00020040533	0.368	1.333	0.561	0.792	2.277	0.725	0.754	1.26467	0.295861
ENSOART00020038114	0.931	1.152	0.641	1.612	1.495	1.437	0.908	1.51467	0.296046
ENSOART00020019243	5.747	14.684	5.576	3.139	7.829	7.654	8.669	6.20733	0.296417
ENSOART00020030584	0	0.123	0.117	0	0	0	0.08	0.001	0.29651
ENSOART00020032880	0.029	0.044	0	0.103	0.089	0.091	0.0243333	0.0943333	0.296984
MSTRG.13219.1	0.765	4.922	0.977	0.937	1.46	1.322	2.22133	1.23967	0.29719
ENSOART00020024407	0.038	1.117	0	0	0.112	0.042	0.385	0.0513333	0.297548
MSTRG.17756.1	237.821	337.218	177.306	143.391	263.748	225.295	250.782	210.811	0.297575
MSTRG.15647.2	50.941	235.893	157.066	134.828	200.716	318.196	147.967	217.913	0.298265
ENSOART00020038711	0.182	0.186	0.207	0.718	0.717	0.151	0.191667	0.528667	0.298514
ENSOART00020016728	0	0	0	0	0.376	0.082	0.001	0.152667	0.298859
ENSOART00020039669	0	0	0	0.382	0	0	0.001	0.127333	0.298959
MSTRG.14754.2	1.038	1.073	1.226	1.812	3.067	1.19	1.11233	2.023	0.299217
ENSOART00020040108	0.074	0.538	0.351	0.093	0	0.226	0.321	0.106333	0.299249
ENSOART00020027534	0.021	0.06	0.063	0.013	0.015	0	0.048	0.00933333	0.299811
MSTRG.8690.1	0.906	3.928	1.296	0.995	1.262	1.789	2.04333	1.34867	0.300438
ENSOART00020008400	3.194	4.561	6.221	0	2.393	3.642	4.65867	2.01167	0.300481
ENSOART00020029618	0	0	0	0	0.252	0.109	0.001	0.120333	0.300635
MSTRG.3807.1	0.308	2.604	0.805	2.766	1.564	1.192	1.239	1.84067	0.300936
ENSOART00020021149	0.121	0	0.042	0.417	0.268	0.091	0.0543333	0.258667	0.30114
ENSOART00020027033	0.501	1.641	0.979	0	0.38	0.838	1.04033	0.406	0.301329
ENSOART00020035610	1.379	4.413	1.183	2.897	3.559	2.576	2.325	3.01067	0.301593
ENSOART00020032661	0.898	0.002	0.872	0.417	0.214	0	0.590667	0.210333	0.302079
ENSOART00020017396	0	0	0	0	0.261	0.174	0.001	0.145	0.302434
MSTRG.5359.2	1.651	2.318	1.161	0.935	2.01	0.88	1.71	1.275	0.302744
ENSOART00020018144	3.148	3.226	3.223	4.939	3.253	7.642	3.199	5.278	0.304051
MSTRG.18223.2	1.508	2.132	1.959	1.083	2.076	1.506	1.86633	1.555	0.304279
MSTRG.13518.2	2.038	2.414	3.034	1.206	2.593	1.934	2.49533	1.911	0.304469
MSTRG.11405.1	1.033	1.248	0.969	1.237	1.329	2.782	1.08333	1.78267	0.304479
MSTRG.15687.5	1.537	5.686	3.227	2.048	2.976	2.831	3.48333	2.61833	0.305111
ENSOART00020009536	3.878	0	2.019	19.762	16.384	1.959	1.96567	12.7017	0.305486
ENSOART00020027844	0.146	0.97	0.471	0.955	0.831	0.859	0.529	0.881667	0.305725
ENSOART00020022002	0	0.232	0.162	0	0.061	0	0.131333	0.0203333	0.305789
ENSOART00020023238	0.133	0	0	0	0	0	0.0443333	0.001	0.306251
ENSOART00020035647	0.374	1.012	0.533	1.025	1.16	0.589	0.639667	0.924667	0.306765
MSTRG.3905.1	1.508	4.315	0.964	1.565	1.748	1.515	2.26233	1.60933	0.306777
MSTRG.2172.1	1.423	3.5	1.876	1.862	0.91	1.967	2.26633	1.57967	0.306861
ENSOART00020014171	0.987	1.399	1.06	1.771	2.517	1.326	1.14867	1.87133	0.307265
ENSOART00020021578	0.077	0	0.028	0	0	0	0.035	0.001	0.308398
ENSOART00020025739	0.084	0.234	0.044	0.032	0	0	0.120667	0.0106667	0.308854
ENSOART00020000668	0.283	0.648	0.353	0	0.204	0.308	0.428	0.170667	0.308883
ENSOART00020012343	0.378	0	0.725	1.87	0.083	2.382	0.367667	1.445	0.309022
MSTRG.7106.1	2.204	5.25	3.128	2.378	3.397	3.101	3.52733	2.95867	0.309243
ENSOART00020038741	0.049	0.244	0.046	0.271	0.283	0.147	0.113	0.233667	0.310101
ENSOART00020033304	0.082	0.264	0.178	0.623	0.172	0.359	0.174667	0.384667	0.310202
ENSOART00020015485	1.172	3.067	0.954	2.844	2.511	1.705	1.731	2.35333	0.310898
ENSOART00020020707	1.038	2.304	0.902	1.149	2.35	2.324	1.41467	1.941	0.311568
ENSOART00020004251	0.506	0.973	0.653	0.78	0.936	1.292	0.710667	1.00267	0.311738
ENSOART00020033684	0	0	0	0	0	0.323	0.001	0.107667	0.311816
MSTRG.15464.2	0.887	1.785	0.341	1.011	0.324	0.286	1.00433	0.540333	0.311925
ENSOART00020036242	1.719	2.028	1.953	1.3	2.427	0.793	1.9	1.50667	0.313804
MSTRG.6580.1	2.122	6.909	2.37	2.846	3.344	2.757	3.80033	2.98233	0.314169
ENSOART00020035192	1.183	1.086	1.388	2.278	2.223	1.657	1.219	2.05267	0.314471
ENSOART00020008296	0	0	0.074	0	0	0	0.0246667	0.001	0.315049
ENSOART00020018966	0	0	0.149	0	0	0	0.0496667	0.001	0.315049
ENSOART00020039857	2.049	5.768	2.221	3.953	4.231	4.385	3.346	4.18967	0.315272
ENSOART00020007102	0.024	0	0	0	0	0.747	0.008	0.249	0.315365
MSTRG.14948.1	2.54	2.444	3.098	1.891	1.732	2.649	2.694	2.09067	0.315426
ENSOART00020016060	0.596	1.239	0.534	0.57	0.727	0.352	0.789667	0.549667	0.315482
ENSOART00020001798	0	0	0	0	0.407	0	0.001	0.135667	0.31622
ENSOART00020021289	0	0.316	0	0	0	0	0.105333	0.001	0.316492
ENSOART00020034561	0	0.173	0	0	0	0	0.0576667	0.001	0.316492
ENSOART00020031825	0.058	0.214	0.401	0.182	0.077	0.048	0.224333	0.102333	0.316692
ENSOART00020026650	0.21	0.395	0.264	0	0.302	0.055	0.289667	0.119	0.317217
ENSOART00020004996	3.314	3.517	2.983	2.75	1.968	3.055	3.27133	2.591	0.317274
ENSOART00020014880	0	0.031	0.028	0	0	0	0.0196667	0.001	0.317646
ENSOART00020035400	0.919	1.61	1.175	1.403	2.676	1.551	1.23467	1.87667	0.318213
ENSOART00020034420	0	0	0	0.169	0.119	0	0.001	0.096	0.318541
ENSOART00020021453	0.144	0.339	0.237	0.237	0.608	0.757	0.24	0.534	0.31893
ENSOART00020017720	0	0	0	0.303	0.128	0	0.001	0.143667	0.319009
ENSOART00020018771	1.453	3.47	2.325	1.191	0.408	2.718	2.416	1.439	0.319042
ENSOART00020012486	0.812	1.681	1.269	0.905	1.124	1.038	1.254	1.02233	0.319329
ENSOART00020023834	4.298	2.477	3.965	3.209	3.668	2.178	3.58	3.01833	0.319559
MSTRG.1230.1	0.884	2.135	0.611	1.792	1.521	1.47	1.21	1.59433	0.31956
ENSOART00020015769	888.33	1592.75	982.286	765.507	1053.82	1164.67	1154.45	994.665	0.319622
ENSOART00020012211	0	0	0	0.097	0	0	0.001	0.0323333	0.319952
ENSOART00020016680	0	0	0	0.292	0	0	0.001	0.0973333	0.319952
ENSOART00020028931	0.044	0	0.043	0.108	0.063	0.277	0.029	0.149333	0.321674
ENSOART00020014060	1.019	2.606	1.049	0.55	0.915	1.614	1.558	1.02633	0.321722
ENSOART00020012042	0.307	0.894	0.347	0.141	0.384	0.288	0.516	0.271	0.321966
ENSOART00020024370	1.413	3.943	1.922	1.452	2.908	1.266	2.426	1.87533	0.322117
ENSOART00020024543	10.215	11.368	9.042	18.054	11.338	15.837	10.2083	15.0763	0.322188
MSTRG.17300.1	1.007	2.794	1.203	1.303	1.728	1.038	1.668	1.35633	0.322516
ENSOART00020011060	0	0.063	0.041	0.047	0.109	0.207	0.0346667	0.121	0.323187
ENSOART00020012268	0.189	0.669	0.27	0.216	0.323	0.179	0.376	0.239333	0.324264
ENSOART00020004808	0.089	0.574	0.076	0.078	0.048	0.138	0.246333	0.088	0.324707
ENSOART00020006264	1.098	4.092	1.532	2.694	3.276	2.697	2.24067	2.889	0.324728
ENSOART00020021922	0	0	0	0.298	0	0.151	0.001	0.149667	0.324827
ENSOART00020032674	0.17	0.285	0.104	0.134	0.111	0.086	0.186333	0.110333	0.327057
ENSOART00020005951	0.072	0.042	0.053	0	0	0.031	0.0556667	0.0103333	0.327183
MSTRG.11339.1	1.454	4.685	1.598	3.502	3.964	2.089	2.579	3.185	0.327184
ENSOART00020037849	0	0.159	0.127	0.351	0.179	0.134	0.0953333	0.221333	0.327184
ENSOART00020029824	0	0.49	0.284	0	0	0.13	0.258	0.0433333	0.327257
ENSOART00020030851	0.253	0.728	0.32	0.372	0.727	0.795	0.433667	0.631333	0.327704
ENSOART00020027767	0.023	0	0.81	0	0.219	0.026	0.277667	0.0816667	0.329154
ENSOART00020009661	0.115	0.457	0	1.227	0.147	0.255	0.190667	0.543	0.329219
ENSOART00020017229	0	0.117	0	0.128	0	0.284	0.039	0.137333	0.329424
ENSOART00020026660	0	0.06	0	0.154	0.109	0.041	0.02	0.101333	0.329714
ENSOART00020024477	0	0.104	0.453	0.113	0	0	0.185667	0.0376667	0.330103
MSTRG.8300.1	0.703	0.161	0.197	0.459	3.052	0.123	0.353667	1.21133	0.330307
MSTRG.8412.1	7.575	5.066	6.986	5.416	6.274	5.197	6.54233	5.629	0.330538
ENSOART00020010623	0.277	0	0	0	0	0	0.0923333	0.001	0.330595
ENSOART00020013760	0.091	0	0	0	0	0	0.0303333	0.001	0.330595
ENSOART00020026362	4.798	3.991	5.51	2.941	2.19	5.808	4.76633	3.64633	0.331052
ENSOART00020006382	0	0	0.035	0.046	0.104	0.115	0.0116667	0.0883333	0.331524
ENSOART00020028085	0	0.298	0.514	0.589	0.382	1.189	0.270667	0.72	0.331895
ENSOART00020002154	0.042	0.138	0	0.213	0.053	0.212	0.06	0.159333	0.332072
ENSOART00020037800	0.879	2.296	0.856	2.065	1.829	1.581	1.34367	1.825	0.332191
ENSOART00020024165	0	0.088	0.137	0.037	0	0	0.075	0.0123333	0.33226
ENSOART00020040693	18.131	9.38	16.507	40.975	32.364	12.63	14.6727	28.6563	0.332393
ENSOART00020021704	0.563	0.536	0	1.206	1.189	0.442	0.366333	0.945667	0.332884
MSTRG.8334.1	0.501	0.715	1.579	0.29	0.791	0.717	0.931667	0.599333	0.332934
ENSOART00020011308	0.175	0.136	0.183	0.667	0.188	0.308	0.164667	0.387667	0.33319
ENSOART00020008289	0	0	0	0	0	0.187	0.001	0.0623333	0.333343
ENSOART00020036842	0	0	0	0	0	0.151	0.001	0.0503333	0.333343
ENSOART00020026641	0.468	0.745	0.316	0.377	0.133	0.229	0.509667	0.246333	0.33351
ENSOART00020027712	0	0.15	0	0	0	0	0.05	0.001	0.333898
ENSOART00020006640	3.416	0.433	1.062	2.668	6.678	3.902	1.637	4.416	0.334045
ENSOART00020031838	0.243	0.209	0.034	0.06	0.104	0.045	0.162	0.0696667	0.334059
ENSOART00020021233	0.078	0	0.058	0	0	0	0.0453333	0.001	0.334471
ENSOART00020003028	0.262	0.4	0.042	0.62	0.302	0.549	0.234667	0.490333	0.334525
ENSOART00020002959	0.581	1.347	1.27	1.674	2.192	1.272	1.066	1.71267	0.335041
ENSOART00020036492	0.455	1.994	0.791	1.398	1.01	2.128	1.08	1.512	0.335089
ENSOART00020031859	0.053	0.211	0	0	0	0	0.088	0.001	0.335626
ENSOART00020040739	1.653	4.427	2.165	5.225	2.99	2.999	2.74833	3.738	0.335849
ENSOART00020002100	2.138	4.375	2.485	4.156	2.548	5.614	2.99933	4.106	0.336378
ENSOART00020016669	0.497	1.475	0.457	0.853	1.52	1.109	0.809667	1.16067	0.336519
ENSOART00020006962	1.778	0.267	1.298	0.535	0.837	0.906	1.11433	0.759333	0.33678
ENSOART00020030861	1.118	3.333	1.667	2.973	2.704	2.576	2.03933	2.751	0.337094
MSTRG.9760.2	0	0.6	0.434	1.056	1.513	0.108	0.344667	0.892333	0.337399
ENSOART00020037114	0.607	1.95	0.398	2.082	1.2	1.079	0.985	1.45367	0.337962
ENSOART00020014162	0.41	0	0	0	1.052	1.904	0.136667	0.985333	0.338617
ENSOART00020017832	0	0.233	0.089	0.248	0.437	0.162	0.107333	0.282333	0.339035
ENSOART00020038116	0.352	0.684	0.67	0.241	0.562	0.315	0.568667	0.372667	0.339327
ENSOART00020016650	0.132	0.141	0.296	0	0.193	0	0.189667	0.0643333	0.33935
MSTRG.17488.1	0.813	1.697	1.224	1.91	1.788	1.341	1.24467	1.67967	0.339447
ENSOART00020024177	0.086	0.325	0.063	0.218	0.275	0.403	0.158	0.298667	0.339455
ENSOART00020040382	0	0	0.385	0	0	0	0.128333	0.001	0.339804
MSTRG.13430.4	1.498	1.455	2.406	1.516	1.516	1.123	1.78633	1.385	0.339878
MSTRG.18024.1	0.991	3.01	2.057	0.549	0.53	2.392	2.01933	1.157	0.340016
MSTRG.14666.1	5.024	6.536	4.252	5.564	4.203	3.588	5.27067	4.45167	0.340593
ENSOART00020016382	0	0	0	0	0.118	0	0.001	0.0393333	0.341007
ENSOART00020019090	0	0	0	0	0.399	0	0.001	0.133	0.341007
MSTRG.10255.1	405.707	233.598	360.771	729.959	640.547	400.717	333.359	590.408	0.341326
ENSOART00020005983	0	0.042	0	0.149	0.174	0	0.014	0.107667	0.341754
ENSOART00020004069	0.362	2.133	0.496	1.653	1.216	1.349	0.997	1.406	0.341864
ENSOART00020015837	0.443	1.548	0.466	1.473	1.416	0.819	0.819	1.236	0.342823
ENSOART00020026593	0.024	0.169	0.029	0.22	0.072	0.15	0.074	0.147333	0.342934
ENSOART00020016168	0.055	0	0.265	0	0.08	0	0.106667	0.0266667	0.343496
ENSOART00020015462	0.324	2.061	0.006	1.365	1.165	1.793	0.797	1.441	0.343606
ENSOART00020026773	0	0.142	0	0	0.087	0.376	0.0473333	0.154333	0.343664
ENSOART00020038988	0.185	1.947	0	0	0.345	0	0.710667	0.115	0.344397
ENSOART00020024834	0.36	0.511	0.513	0.298	0.411	0.109	0.461333	0.272667	0.344418
MSTRG.6216.1	1.394	3.109	1.45	2.343	3.852	1.821	1.98433	2.672	0.344781
ENSOART00020020537	0.309	0.591	0.153	0.051	0.295	0.153	0.351	0.166333	0.344799
ENSOART00020023961	0	0	0	0.21	0	0	0.001	0.07	0.344908
ENSOART00020014181	0	0	0	0	0.297	0.098	0.001	0.131667	0.345904
ENSOART00020004680	0	0	0.044	0	0.33	0.147	0.0146667	0.159	0.346086
ENSOART00020003678	0.12	0.285	0	0	0	0	0.135	0.001	0.346372
ENSOART00020001627	0.162	0.41	0	0.271	0.422	0.472	0.190667	0.388333	0.346785
ENSOART00020008020	0.042	0.117	0.086	0.16	0.3	0.176	0.0816667	0.212	0.346868
ENSOART00020033224	0.165	0.526	0.197	0.215	0.684	0.672	0.296	0.523667	0.34696
ENSOART00020000532	0.524	1.393	0.324	1.446	0.522	1.448	0.747	1.13867	0.347048
ENSOART00020009375	0	0.099	0.049	0.058	0.136	0.321	0.0493333	0.171667	0.347651
MSTRG.18398.2	11.051	7.721	8.822	18.162	14.723	12.336	9.198	15.0737	0.348154
ENSOART00020030409	0.34	0.107	0.17	0.71	0	1.257	0.205667	0.655667	0.3487
MSTRG.9237.10	2.444	5.057	2.643	1.66	2.976	3.423	3.38133	2.68633	0.348996
ENSOART00020026708	0.003	0	0.035	0	0.292	0.065	0.0126667	0.119	0.349015
ENSOART00020006872	0.029	0	0	0.231	0	0.078	0.00966667	0.103	0.350193
ENSOART00020006208	1.382	3.282	2.04	2.833	3.575	2.668	2.23467	3.02533	0.350836
MSTRG.9229.1	0	0	0.638	0.849	1.311	0.71	0.212667	0.956667	0.351469
MSTRG.13235.1	0.53	2.204	0.601	0.383	1.008	0.766	1.11167	0.719	0.351855
ENSOART00020015358	0	0	0.045	0	0.184	0.234	0.015	0.139333	0.352597
ENSOART00020014740	0.237	0.456	0.199	0.712	0.433	0.434	0.297333	0.526333	0.353735
ENSOART00020009761	0	0.12	0	0	0	0	0.04	0.001	0.353838
ENSOART00020026180	3.252	6.809	2.362	4.643	1.432	2.193	4.141	2.756	0.354115
ENSOART00020015154	1.047	3.005	0.822	2.435	3.061	1.235	1.62467	2.24367	0.354591
ENSOART00020027707	7.279	10.012	8.697	4.672	7.919	9.364	8.66267	7.31833	0.355239
MSTRG.16109.1	2.457	4.902	3.079	3.592	1.461	2.69	3.47933	2.581	0.355915
ENSOART00020013908	0	0.536	0.162	0.498	0.514	0.294	0.232667	0.435333	0.356409
MSTRG.15321.6	2.915	5.029	2.748	5.711	5.864	2.794	3.564	4.78967	0.356505
ENSOART00020033978	29.317	23.313	28.285	25.56	12.367	119.23	26.9717	52.3857	0.356776
ENSOART00020009442	0.269	0.137	0.23	0.361	0.844	0.252	0.212	0.485667	0.357085
ENSOART00020014851	11.359	14.342	11.295	17.095	15.696	18.201	12.332	16.9973	0.358779
ENSOART00020011334	1.069	3.334	1.127	3.015	2.836	1.632	1.84333	2.49433	0.358827
ENSOART00020018797	0	0	0	0	0	0.076	0.001	0.0253333	0.358891
MSTRG.17854.1	1.766	1.638	1.529	0.776	1.597	1.513	1.64433	1.29533	0.358957
ENSOART00020040687	2.675	6.317	3.79	1.627	2.929	4.731	4.26067	3.09567	0.360175
ENSOART00020019147	0.146	0	0	0	0	0	0.0486667	0.001	0.360255
ENSOART00020017893	0.692	2.674	1.416	0.857	1.786	0.569	1.594	1.07067	0.360615
MSTRG.17735.1	3.721	2.865	3.58	1.655	1.79	4.284	3.38867	2.57633	0.361411
MSTRG.17569.2	0.531	3.022	0.884	0.593	0.518	1.306	1.479	0.805667	0.361493
ENSOART00020010808	0.359	0.838	0.12	0.25	0.064	0.215	0.439	0.176333	0.361511
ENSOART00020037330	0.419	0.93	0.429	0.565	0.417	0.261	0.592667	0.414333	0.361687
ENSOART00020008766	0.034	0.489	0.068	0.375	0.185	0.503	0.197	0.354333	0.362671
ENSOART00020011185	0.559	1.598	0.642	0.828	2.093	1.152	0.933	1.35767	0.363539
ENSOART00020040743	0.146	0.319	0.161	0.15	0	0.08	0.208667	0.0766667	0.36496
ENSOART00020032155	0.698	0.959	0.96	0.098	0.759	0.833	0.872333	0.563333	0.365047
ENSOART00020016610	0.142	0.804	0.252	0.764	0.44	0.686	0.399333	0.63	0.365461
ENSOART00020008742	0.64	1.304	0.417	1.611	1.176	0.796	0.787	1.19433	0.366044
ENSOART00020020715	0.389	0.737	0.336	0.693	0.587	0.657	0.487333	0.645667	0.366199
ENSOART00020020232	0.039	0.129	0.073	0.142	0.37	0.087	0.0803333	0.199667	0.366387
ENSOART00020017355	0.341	0.848	0	0	0.248	0.091	0.396333	0.113	0.367415
MSTRG.16918.1	0.94	2.324	1.123	0.792	1.278	1.367	1.46233	1.14567	0.367535
MSTRG.12701.1	1.067	3.552	1.599	2.487	3.241	2.195	2.07267	2.641	0.367825
ENSOART00020023776	0.412	1.47	0.686	1.207	1.712	1.092	0.856	1.337	0.367906
ENSOART00020023859	0.101	0.168	0	0	0	0	0.0896667	0.001	0.368453
MSTRG.12145.1	2.598	3.058	1.779	3.024	3.821	3.278	2.47833	3.37433	0.3689
ENSOART00020028478	0.03	0.088	0.06	0	0	0	0.0593333	0.001	0.36903
ENSOART00020002796	0.476	0.481	0.44	0.51	0.324	0.241	0.465667	0.358333	0.369783
MSTRG.4771.1	0.877	2.119	0.67	2.111	1.705	0.978	1.222	1.598	0.369865
MSTRG.11340.3	0	0	0.03	0	0	0	0.01	0.001	0.369922
ENSOART00020040473	0.046	0.933	0.181	0.844	0.43	0.628	0.386667	0.634	0.370112
ENSOART00020009790	0.082	0.118	0	0.136	0.162	0.239	0.0666667	0.179	0.370124
ENSOART00020000161	0	0	0	0	0.173	0	0.001	0.0576667	0.371153
ENSOART00020011918	0	0	0	0	0.07	0	0.001	0.0233333	0.371153
MSTRG.11536.1	2.744	2.768	3.251	4.977	6.404	2.815	2.921	4.732	0.371553
ENSOART00020004869	1.366	3.176	1.797	1.073	2.39	1.356	2.113	1.60633	0.372087
ENSOART00020006055	0.19	0.878	0.458	0.891	1.375	0.381	0.508667	0.882333	0.372241
ENSOART00020021934	1.68	4.544	1.717	1.128	2.593	2.267	2.647	1.996	0.372473
MSTRG.4954.2	2.409	6.237	2.862	3.491	2.822	3.179	3.836	3.164	0.373213
ENSOART00020003280	0.627	0.527	0.375	0.414	0.421	0.428	0.509667	0.421	0.373298
MSTRG.9981.1	1.034	1.511	1.853	2.017	0.671	0.126	1.466	0.938	0.373408
ENSOART00020000240	0	0.251	0.13	0	0	0	0.127	0.001	0.373439
ENSOART00020019116	0.048	0.128	0.268	0.114	0	0	0.148	0.038	0.373531
ENSOART00020010019	0	0	0	0.201	0.118	0	0.001	0.106333	0.373868
ENSOART00020001793	0	0	0	0	0.232	0.032	0.001	0.088	0.374129
ENSOART00020040472	0.074	0.348	0.297	0.14	0.179	0.03	0.239667	0.116333	0.374375
ENSOART00020018629	0	0	0	0.632	0	0	0.001	0.210667	0.375243
ENSOART00020038299	0	0	0	0.24	0	0	0.001	0.08	0.375243
ENSOART00020033603	0.685	0	1.151	3.063	1.41	1.466	0.612	1.97967	0.375252
MSTRG.8647.1	0.777	2.783	0.552	1.047	0.982	0.707	1.37067	0.912	0.375492
ENSOART00020013358	0.319	0.236	0	0.1	0	0	0.185	0.0333333	0.375797
MSTRG.18349.2	3.932	6.347	4.524	3.313	5.089	4.751	4.93433	4.38433	0.376297
ENSOART00020021465	0	0.346	0	0	0	0	0.115333	0.001	0.376993
ENSOART00020036085	0	0.377	0	0	0	0	0.125667	0.001	0.376993
ENSOART00020040178	0	0	0	0	0.211	0.089	0.001	0.1	0.377161
ENSOART00020021712	0.685	1.105	0.253	0.324	0	0.559	0.681	0.294333	0.377535
ENSOART00020024589	0.319	0.509	0.486	0.711	0.71	0.812	0.438	0.744333	0.378029
ENSOART00020012072	0.531	0.585	0.718	0.459	0.268	0.517	0.611333	0.414667	0.379958
ENSOART00020020872	0.132	0.576	0.303	0.222	0	0.189	0.337	0.137	0.3806
ENSOART00020007121	0.035	0.097	0	0.043	0.145	0.176	0.044	0.121333	0.381517
ENSOART00020040583	0.765	1.185	0.379	0.911	1.972	0.859	0.776333	1.24733	0.381723
ENSOART00020003310	2.438	5.467	1.98	4.836	4.744	2.966	3.295	4.182	0.382161
MSTRG.13094.1	0.876	3.377	1.13	2.271	1.994	2.048	1.79433	2.10433	0.382266
ENSOART00020013538	0.296	0.804	0.181	0.282	0.072	0.251	0.427	0.201667	0.382532
ENSOART00020002857	0.601	1.419	0.569	0.623	0.464	0.795	0.863	0.627333	0.38321
ENSOART00020035915	0.435	0.516	0.147	0.13	0.337	0.129	0.366	0.198667	0.384024
ENSOART00020032301	2.133	1.34	1.648	4.188	5.343	0.747	1.707	3.426	0.385219
ENSOART00020036960	0.237	0.399	0.119	0.384	0.527	0.399	0.251667	0.436667	0.385972
ENSOART00020000225	0.863	1.571	0.381	1.751	1.585	0.952	0.938333	1.42933	0.386358
ENSOART00020004702	0.101	0.069	0.023	0.031	0	0.029	0.0643333	0.02	0.386629
ENSOART00020020620	2.043	5.398	2.512	4.463	4.35	3.552	3.31767	4.12167	0.386642
ENSOART00020004925	0.167	0.776	0.294	0.356	0.543	1.082	0.412333	0.660333	0.387316
MSTRG.1442.3	1.653	6.083	1.764	2.17	2.169	2.655	3.16667	2.33133	0.387394
MSTRG.14492.1	1.236	2.726	1.673	2.359	3.514	1.595	1.87833	2.48933	0.387465
ENSOART00020038367	1.446	2.813	2.07	1.227	1.64	2.154	2.10967	1.67367	0.387792
ENSOART00020038387	1.446	2.813	2.07	1.227	1.64	2.154	2.10967	1.67367	0.387792
ENSOART00020038707	0.127	0.294	0.287	0.367	0.29	0.68	0.236	0.445667	0.388452
ENSOART00020008509	0.118	0.138	0.104	0	0.051	0.077	0.12	0.0426667	0.388617
ENSOART00020003786	0.12	0.592	0.142	0.143	0.232	0.106	0.284667	0.160333	0.388894
ENSOART00020019018	0.045	0.247	0.404	0.516	0.982	0.226	0.232	0.574667	0.389211
ENSOART00020033297	5.827	6.407	7.392	4.429	6.369	6.567	6.542	5.78833	0.389571
ENSOART00020005424	0.579	1.566	0.339	0.204	0.493	0.686	0.828	0.461	0.3898
ENSOART00020021216	0.1	0.433	0.116	0.153	0.045	0.075	0.216333	0.091	0.389866
ENSOART00020034723	0.441	0.567	0.367	0	0.332	0.389	0.458333	0.240333	0.390446
MSTRG.10241.5	1.032	1.977	1.27	0.095	0.938	1.637	1.42633	0.89	0.390661
ENSOART00020013488	0.42	1.829	0.511	1.21	1.098	1.448	0.92	1.252	0.39151
ENSOART00020004876	6.462	17.363	7.832	12.404	14.678	10.301	10.5523	12.461	0.391781
MSTRG.17531.1	1.587	4.787	1.589	3.03	4.095	2.33	2.65433	3.15167	0.39182
MSTRG.7281.2	8.671	17.471	3.421	7.824	9.04	4.876	9.85433	7.24667	0.392133
ENSOART00020022845	0.425	1.993	0.702	0.671	0.997	0.353	1.04	0.673667	0.393548
ENSOART00020030981	0.565	0.135	0.733	0	0.335	0.461	0.477667	0.265333	0.394046
MSTRG.3804.2	0.685	3.021	0.404	1.287	1.996	2.024	1.37	1.769	0.394262
MSTRG.469.1	1.888	5.668	2.089	2.479	2.997	2.56	3.215	2.67867	0.394262
ENSOART00020002967	0.119	0.17	0	0	0	0	0.0963333	0.001	0.39444
MSTRG.7261.9	0.111	0	0.022	0.23	0.183	0.045	0.0443333	0.152667	0.394615
ENSOART00020020479	0.096	0.36	0.087	0.411	0.327	0.229	0.181	0.322333	0.394645
MSTRG.8125.1	1.714	3.819	2.264	3.13	1.756	1.365	2.599	2.08367	0.395046
ENSOART00020002060	0.031	0.324	0.031	0.317	0.227	0.122	0.128667	0.222	0.395087
ENSOART00020008564	1.804	5.597	2.352	4.844	4.567	2.86	3.251	4.09033	0.395188
ENSOART00020026243	0.173	0.291	0.057	0.171	0.482	0.33	0.173667	0.327667	0.395487
ENSOART00020037961	0.038	0.06	0.05	0.384	0	0.087	0.0493333	0.157	0.396791
ENSOART00020033395	0.045	0.192	0.045	0	0	0	0.094	0.001	0.396954
ENSOART00020006877	0.183	0	0	0	0	0	0.061	0.001	0.397482
ENSOART00020014166	0.134	0	0	0	0	0	0.0446667	0.001	0.397482
ENSOART00020027165	0.054	0	0	0	0	0	0.018	0.001	0.397482
MSTRG.9229.4	2.267	2.333	1.878	2.041	1.826	1.79	2.15933	1.88567	0.397519
MSTRG.11836.2	0.373	2.702	1.094	2.791	2.365	0.913	1.38967	2.023	0.398187
ENSOART00020030966	0.255	1.214	0.479	0.562	0.422	0.208	0.649333	0.397333	0.398669
ENSOART00020005118	0.062	0.044	0.062	0	0.046	0	0.056	0.0153333	0.398669
ENSOART00020001803	0	0.056	0.011	0.099	0.114	0.042	0.0223333	0.085	0.399383
MSTRG.10134.1	2.763	1.43	1.946	5.966	3.22	1.868	2.04633	3.68467	0.400273
MSTRG.17875.2	2.653	7.277	2.813	5.475	6.04	3.63	4.24767	5.04833	0.40137
ENSOART00020039085	2.496	7.147	3.368	4.793	6.155	4.788	4.337	5.24533	0.401509
ENSOART00020038693	0.038	0.111	0.153	0	0	0.079	0.100667	0.0263333	0.402008
MSTRG.18370.3	0.412	0.832	0.278	0.418	0.544	0.258	0.507333	0.406667	0.402157
ENSOART00020018732	0.189	0.488	0.092	0.09	0	0.158	0.256333	0.0826667	0.402266
MSTRG.8804.1	0.894	1.826	0.55	1.849	1.396	1.058	1.09	1.43433	0.402383
ENSOART00020014146	7.278	18.281	7.973	13.66	15.387	10.376	11.1773	13.141	0.402766
ENSOART00020017856	2.301	0.718	1.724	6.407	4.638	0.55	1.581	3.865	0.402931
ENSOART00020023157	0.34	0.787	0.824	1.599	1.245	0.549	0.650333	1.131	0.403714
ENSOART00020026171	0.101	0.611	0.051	0.303	0.464	0.436	0.254333	0.401	0.403734
ENSOART00020020430	0.638	2.156	0.607	1.171	1.623	1.618	1.13367	1.47067	0.403961
ENSOART00020010413	0	0.233	0	0	0	0	0.0776667	0.001	0.404323
MSTRG.14943.1	2.139	4.441	2.352	2.583	2.649	2.678	2.97733	2.63667	0.404513
ENSOART00020034133	3.225	8.866	4.687	7.31	8.414	5.121	5.59267	6.94833	0.405058
MSTRG.2055.1	1.49	1.913	1.429	0.71	1.136	1.824	1.61067	1.22333	0.40507
MSTRG.16945.1	2.778	1.917	0.801	1.941	1.204	1.044	1.832	1.39633	0.405398
MSTRG.11859.1	0.702	2.262	0.909	1.436	0.686	0.426	1.291	0.849333	0.405506
ENSOART00020023491	2.011	0	1.04	0	0	0.921	1.017	0.307	0.405709
ENSOART00020010809	4.257	5.445	1.387	2.189	4.882	10.289	3.69633	5.78667	0.405709
ENSOART00020010444	0.038	0.16	0	0	0	0.021	0.066	0.007	0.406088
ENSOART00020037658	0.207	0.282	0.167	0.161	0.379	0.789	0.218667	0.443	0.407613
ENSOART00020001654	0	0	0.091	0	0	0	0.0303333	0.001	0.407662
ENSOART00020008326	0	0	0.043	0	0	0	0.0143333	0.001	0.407662
ENSOART00020018589	0.137	0.033	0.046	0	0.067	0.025	0.072	0.0306667	0.408008
MSTRG.9793.1	1.61	4.801	1.827	3.57	4.237	2.14	2.746	3.31567	0.408462
ENSOART00020036518	0	0	0	0	0.324	0	0.001	0.108	0.408908
MSTRG.13830.1	6.417	10.296	8.272	10.379	6.334	4.461	8.32833	7.058	0.408911
ENSOART00020034279	0	0	0.999	0.127	0.175	0	0.333	0.100667	0.409036
MSTRG.9766.1	0.881	1.622	1.032	0.787	1.328	0.947	1.17833	1.02067	0.409246
ENSOART00020012627	0	0	0	0.025	0.101	0	0.001	0.042	0.40976
ENSOART00020038900	9.601	5.766	6.839	12.838	14.416	9.315	7.402	12.1897	0.409935
MSTRG.6680.2	0.074	0.391	0	0.086	0	0	0.155	0.0286667	0.410091
ENSOART00020015378	0.205	0.441	0.323	0.912	0.477	0.348	0.323	0.579	0.411425
ENSOART00020033266	0	0	0	0.146	0.14	0	0.001	0.0953333	0.411475
ENSOART00020006665	3.879	4.272	3.563	6.488	4.398	6.01	3.90467	5.632	0.411631
ENSOART00020027926	0.156	0.297	0.175	0.048	0.124	0.173	0.209333	0.115	0.411761
ENSOART00020014898	0	0.099	0.035	0	0	0	0.0446667	0.001	0.411812
ENSOART00020005913	0.085	0.274	0.146	0.351	0.512	0.15	0.168333	0.337667	0.411849
ENSOART00020021912	0.05	0.071	0.074	0.28	0.073	0.108	0.065	0.153667	0.412521
ENSOART00020012217	0.332	0.141	0.142	0.114	0.132	0.085	0.205	0.110333	0.412776
ENSOART00020008973	10.921	27.043	20.349	10.781	18.051	19.827	19.4377	16.2197	0.412808
ENSOART00020002410	0	0	0	0.059	0	0	0.001	0.0196667	0.413207
ENSOART00020019891	0	0	0	0.184	0	0	0.001	0.0613333	0.413207
ENSOART00020029408	0	0	0	0.274	0	0	0.001	0.0913333	0.413207
ENSOART00020036630	0	0	0	0.059	0	0	0.001	0.0196667	0.413207
MSTRG.1066.1	0.75	2.205	0.996	0.74	1.513	0.963	1.317	1.072	0.413365
ENSOART00020022107	0	0.53	0.89	0.377	0	0.14	0.473333	0.172333	0.413656
ENSOART00020019506	0.079	0.495	0.263	0.52	0.268	0.463	0.279	0.417	0.413895
ENSOART00020010420	1.238	2.304	1.057	1.382	1.359	0.87	1.533	1.20367	0.414927
ENSOART00020033150	1.153	1.95	0.924	0.465	1.219	1.275	1.34233	0.986333	0.415509
ENSOART00020013483	0.055	0.225	0.166	0.315	0.349	0.137	0.148667	0.267	0.416141
ENSOART00020038150	1.548	4.463	1.879	4.036	3.373	2.518	2.63	3.309	0.416252
ENSOART00020001205	0.959	2.235	0.877	1.685	1.891	1.581	1.357	1.719	0.416361
ENSOART00020041459	0	0	0	0	0.088	0.058	0.001	0.0486667	0.416517
ENSOART00020019263	0.064	0.637	0.119	0.687	0.516	0.163	0.273333	0.455333	0.416554
ENSOART00020008207	0.074	0.106	0.037	0	0.055	0	0.0723333	0.0183333	0.416592
ENSOART00020008034	0.217	0.521	0.33	0.556	0.538	0.537	0.356	0.543667	0.416885
MSTRG.10572.2	1.392	1.517	0.684	0.934	0.323	1.102	1.19767	0.786333	0.41696
ENSOART00020020785	0.903	1.344	1.255	0.296	0.978	1.202	1.16733	0.825333	0.417419
ENSOART00020039747	0.399	0.623	0.289	0.136	0.328	0.358	0.437	0.274	0.417821
ENSOART00020040695	9.965	2.776	0	0.637	3.232	2.899	4.247	2.256	0.418695
ENSOART00020021385	0.3	0.657	0.348	1.152	0.372	0.592	0.435	0.705333	0.419067
ENSOART00020013708	0.133	0.135	0.038	0.088	0	0	0.102	0.0293333	0.419101
ENSOART00020032927	0	0	0	0.111	0	0.067	0.001	0.0593333	0.419196
ENSOART00020004159	0	0.06	0.176	0	0	0	0.0786667	0.001	0.419767
ENSOART00020006278	0.09	1.211	0.093	0.76	1.198	0.29	0.464667	0.749333	0.419837
MSTRG.2314.3	2.195	5.296	2.864	3.474	3.326	2.104	3.45167	2.968	0.420207
MSTRG.3160.1	1.047	2.146	1.208	2.334	1.922	1.356	1.467	1.87067	0.420364
MSTRG.4555.1	1.399	3.462	1.437	2.508	2.938	1.929	2.09933	2.45833	0.420456
ENSOART00020012926	0.228	0.144	0.197	0.137	0.055	0.148	0.189667	0.113333	0.420911
ENSOART00020014967	0.155	0.418	0.039	0.578	0.294	0.267	0.204	0.379667	0.421043
ENSOART00020024585	0.605	0.629	0	2.4	1.487	0	0.411333	1.29567	0.421262
ENSOART00020012260	1.513	1.994	1.182	1.49	1.218	1.166	1.563	1.29133	0.421394
ENSOART00020021107	0	0.396	0.183	0.747	0.17	0.233	0.193	0.383333	0.421395
ENSOART00020004942	0.217	0.372	0.199	0.09	0.739	0.681	0.262667	0.503333	0.422054
ENSOART00020010783	0.229	0	0	0.143	0.391	0.458	0.0763333	0.330667	0.422673
ENSOART00020020504	0.101	0.53	0.163	0.04	0.223	0.184	0.264667	0.149	0.423689
ENSOART00020025791	0.289	0.966	1.139	0.884	1.659	1.473	0.798	1.33867	0.423929
MSTRG.14925.1	6.468	5.792	6.117	6.331	5.444	5.036	6.12567	5.60367	0.424319
ENSOART00020021012	0.155	0.17	0.05	0	0.122	0	0.125	0.0406667	0.424451
ENSOART00020012031	0	0	0	0	0.068	0.191	0.001	0.0863333	0.424461
ENSOART00020013476	0.468	0.474	0.545	0.634	0.184	0	0.495667	0.272667	0.42525
ENSOART00020028300	0	0	0	0.035	0	0.122	0.001	0.0523333	0.42539
ENSOART00020008159	0.099	0.094	0	0	0	0	0.0643333	0.001	0.425667
ENSOART00020031920	0.105	0.124	0	0	0	0	0.0763333	0.001	0.425667
ENSOART00020033674	0.33	0	0.379	1.835	1.128	0	0.236333	0.987667	0.426599
ENSOART00020028695	0.125	0.062	0.104	0.239	0.099	0.353	0.097	0.230333	0.427062
ENSOART00020010275	0.206	0.759	0.268	0.419	0.679	0.642	0.411	0.58	0.427933
ENSOART00020004167	0	0.176	0	0.436	0	0.087	0.0586667	0.174333	0.428111
ENSOART00020026591	0.09	0.905	0.559	0.531	0.975	0.827	0.518	0.777667	0.428432
ENSOART00020003858	0	0	0	0	0	0.156	0.001	0.052	0.428566
ENSOART00020013189	0	0	0	0	0	0.07	0.001	0.0233333	0.428566
ENSOART00020037921	0	0	0	0	0	0.237	0.001	0.079	0.428566
ENSOART00020038396	0	0	0	0	0	0.18	0.001	0.06	0.428566
ENSOART00020040420	0	0	0	0	0	0.165	0.001	0.055	0.428566
ENSOART00020016122	0.062	0	0.023	0	0.35	0.05	0.0283333	0.133333	0.428899
MSTRG.15317.1	8.515	12.602	6.582	9.308	8.597	7.54	9.233	8.48167	0.429413
MSTRG.16752.1	2.047	2.219	0.518	1.644	1.04	0.746	1.59467	1.14333	0.429543
ENSOART00020033207	0.553	0.268	0	0.792	0.426	0.841	0.273667	0.686333	0.430341
ENSOART00020039267	0.347	1.23	0.381	0.667	0.297	0.075	0.652667	0.346333	0.430488
MSTRG.14634.1	1.895	4.546	1.565	2.235	2.921	1.322	2.66867	2.15933	0.431501
ENSOART00020000723	0.303	0.177	0.168	0	0.092	0.247	0.216	0.113	0.43253
ENSOART00020030559	8.383	12.185	10.765	8.866	11.243	9.182	10.4443	9.76367	0.432557
ENSOART00020027590	0	0.533	0.031	0.392	0.191	0.356	0.188	0.313	0.4326
MSTRG.2852.1	1.309	2.03	1.57	2.758	1.986	1.855	1.63633	2.19967	0.432745
ENSOART00020006713	0	0.06	0.063	0	0	0	0.041	0.001	0.432754
ENSOART00020030182	1.288	2.611	1.611	1.387	1.937	1.37	1.83667	1.56467	0.432926
ENSOART00020023303	1.695	2.367	2.565	1.62	0.483	2.643	2.209	1.582	0.433087
ENSOART00020009227	0	0.058	0.037	0.046	0.159	0.08	0.0316667	0.095	0.433353
ENSOART00020025165	0.051	0.146	0	0.321	0.15	0.056	0.0656667	0.175667	0.433495
ENSOART00020005489	0	0	0	0.047	0.107	0.04	0.001	0.0646667	0.433631
ENSOART00020036299	1.278	4.612	2.221	2.092	5.3	3.001	2.70367	3.46433	0.433948
ENSOART00020002871	1.724	3.987	2.15	2.496	3.804	3.246	2.62033	3.182	0.434117
ENSOART00020015337	0.052	0	0	0.157	0.198	0	0.0173333	0.118333	0.435027
ENSOART00020018441	4.908	14.56	5.129	9.044	11.603	8.096	8.199	9.581	0.435182
ENSOART00020012933	0	0	0	0.107	0.064	0.055	0.001	0.0753333	0.435268
MSTRG.16235.1	3.1	3.693	2.907	3.556	2.119	2.729	3.23333	2.80133	0.435395
ENSOART00020015197	3.247	5.336	3.492	4.881	5.352	4.927	4.025	5.05333	0.436215
MSTRG.10538.1	2.005	2.801	2.354	1.907	4.728	3.967	2.38667	3.534	0.437093
ENSOART00020019928	3.172	3.161	2.23	2.36	2.288	2.598	2.85433	2.41533	0.437207
ENSOART00020000815	0	0.107	0	0	0	0	0.0356667	0.001	0.437271
ENSOART00020008876	0	0.104	0	0	0	0	0.0346667	0.001	0.437271
ENSOART00020027348	0.269	0.604	0.344	0.41	0.827	0.591	0.405667	0.609333	0.437408
ENSOART00020030254	0.267	0.938	0.216	0.678	1.015	0.417	0.473667	0.703333	0.437827
ENSOART00020035459	0.091	0.633	0.219	0.252	0.17	0.057	0.314333	0.159667	0.437862
ENSOART00020013456	0.122	0.554	0.268	0.172	0.148	0.192	0.314667	0.170667	0.438027
ENSOART00020010426	0.108	0.26	0.17	0.183	0	0	0.179333	0.061	0.438727
MSTRG.3630.1	3.872	8.553	3.379	4.908	4.754	4.045	5.268	4.569	0.439084
ENSOART00020004221	0.896	6.682	2.606	2.733	5.487	4.582	3.39467	4.26733	0.440613
ENSOART00020020568	23.739	16.155	13.625	19.453	14.285	14.301	17.8397	16.013	0.440664
ENSOART00020000165	0.024	0.034	0.048	0	0	0	0.0353333	0.001	0.440839
ENSOART00020035542	0.043	0.061	0.071	0	0	0	0.0583333	0.001	0.440839
ENSOART00020039261	0.181	0.129	0.252	0.169	0	0.095	0.187333	0.088	0.441223
ENSOART00020013534	0	0.067	0.026	0	0	0.306	0.031	0.102	0.441393
ENSOART00020001977	2.078	5.113	2.142	1.499	2.783	3.113	3.111	2.465	0.441685
ENSOART00020026722	0	0	0.153	0	0.452	0.335	0.051	0.262333	0.441908
ENSOART00020019618	1.113	2.018	1.025	1.897	1.825	1.772	1.38533	1.83133	0.441989
MSTRG.6603.3	2.231	3.212	2.22	2.163	2.289	2.531	2.55433	2.32767	0.442731
ENSOART00020038976	3.291	3.206	3.534	1.896	2.083	4.366	3.34367	2.78167	0.443366
ENSOART00020016700	1.827	5.028	2.321	2.677	2.59	2.331	3.05867	2.53267	0.4435
MSTRG.11776.1	1.522	1.961	0.932	2.11	3.562	0.966	1.47167	2.21267	0.444073
MSTRG.8704.1	2.263	5.124	2.236	3.952	5.409	2.69	3.20767	4.017	0.44448
MSTRG.17488.2	1.635	1.863	1.854	1.286	2.575	0.918	1.784	1.593	0.444545
ENSOART00020039224	0.073	0.254	0	0	0.061	0	0.109	0.0203333	0.444803
ENSOART00020030533	0	0.497	0.152	0.335	0.374	0.504	0.216333	0.404333	0.445397
ENSOART00020001918	0.425	0	0	0.104	0.017	0	0.141667	0.0403333	0.445646
ENSOART00020028483	0.04	0	0	0	0.177	0.135	0.0133333	0.104	0.445694
ENSOART00020004448	0.165	0	0	0	0	0	0.055	0.001	0.446161
ENSOART00020021616	0	0.096	0.041	0	0	0	0.0456667	0.001	0.446724
MSTRG.12393.6	0.838	2.055	0.166	1.58	0.911	1.636	1.01967	1.37567	0.447191
ENSOART00020014924	2.263	1.735	1.376	2.289	2.569	3.148	1.79133	2.66867	0.447264
MSTRG.3136.3	99.891	178.003	26.423	59.205	86.261	78.066	101.439	74.5107	0.448081
MSTRG.10043.2	1.017	0.025	0.581	2.097	2.002	0.358	0.541	1.48567	0.448694
ENSOART00020030872	0.137	0	0.063	0	0	0	0.0666667	0.001	0.448794
ENSOART00020009381	0.187	0.691	0.262	0.676	0.404	0.473	0.38	0.517667	0.448857
ENSOART00020035747	0.458	1.808	0	2.645	0	2.272	0.755333	1.639	0.449777
ENSOART00020005089	0.214	0.58	0.156	0.152	0.065	0.276	0.316667	0.164333	0.449948
ENSOART00020015173	3.167	4.443	3.96	4.182	4.12	2.205	3.85667	3.50233	0.450645
ENSOART00020031178	0.323	1.97	0.516	0.485	0.557	0.746	0.936333	0.596	0.451361
ENSOART00020002444	0.137	0	0.136	0	0	0	0.091	0.001	0.451461
ENSOART00020021603	0	0.132	0	0.051	0	0.339	0.044	0.13	0.452685
ENSOART00020024839	0.79	1.094	0.594	0.635	0.716	0.514	0.826	0.621667	0.453584
ENSOART00020039488	0.304	0.7	0.281	0.886	0.591	0.355	0.428333	0.610667	0.453657
ENSOART00020032217	0.424	0.429	0.361	0.546	1.008	0.551	0.404667	0.701667	0.453957
MSTRG.4011.1	1.395	0.449	0.225	0.734	0.396	0.295	0.689667	0.475	0.45441
ENSOART00020025575	0.224	0.483	0.145	0.103	0.326	0.086	0.284	0.171667	0.454419
ENSOART00020000670	0.068	0.097	0.068	0	0.518	0.104	0.0776667	0.207333	0.454735
MSTRG.17595.1	0.283	0	0.212	1.688	0.415	0	0.165	0.701	0.455113
ENSOART00020014305	1.424	4.879	3.572	0	2.968	2.226	3.29167	1.73133	0.455249
ENSOART00020010823	0.95	3.531	0.258	0.268	0	1.497	1.57967	0.588333	0.456009
ENSOART00020038074	2.448	4.684	2.36	3.558	5.443	3.149	3.164	4.05	0.456508
ENSOART00020007757	0	3.788	0.112	0.389	0	0	1.3	0.129667	0.456585
ENSOART00020022527	0.06	0.175	0.024	0.18	0.244	0.079	0.0863333	0.167667	0.456866
ENSOART00020008276	0	0	0.097	0	0	0	0.0323333	0.001	0.456908
ENSOART00020026417	0	0	0.055	0	0	0	0.0183333	0.001	0.456908
ENSOART00020001785	0.322	0	0.157	0.984	0.352	0.121	0.159667	0.485667	0.457012
ENSOART00020023347	0	0.048	0	0	0.262	0.041	0.016	0.101	0.457175
ENSOART00020003979	6.194	5.631	5.711	6.264	3.399	5.69	5.84533	5.11767	0.45721
ENSOART00020013334	0	0	0	0	0.236	0	0.001	0.0786667	0.458138
ENSOART00020015034	0	0	0	0	0.221	0	0.001	0.0736667	0.458138
ENSOART00020028895	0	0	0	0	0.103	0	0.001	0.0343333	0.458138
ENSOART00020031319	0	0	0	0	0.09	0	0.001	0.03	0.458138
ENSOART00020036335	0	0	0	0	0.365	0	0.001	0.121667	0.458138
MSTRG.17009.1	1.206	0.76	3.181	5.022	3.386	1.639	1.71567	3.349	0.458548
MSTRG.10895.1	1.619	4.051	1.617	2.744	1.851	1.316	2.429	1.97033	0.458567
MSTRG.14829.1	1.365	2.815	1.539	1.543	2.021	1.566	1.90633	1.71	0.45938
ENSOART00020032950	0.084	0	0.126	0.37	0.556	0	0.07	0.308667	0.459751
ENSOART00020003195	1.648	4.302	1.928	2.838	3.315	3.507	2.626	3.22	0.460215
ENSOART00020034844	0	0	0	0.091	0.108	0	0.001	0.0663333	0.460389
ENSOART00020014963	1.339	1.894	2.041	1.707	2.821	2.957	1.758	2.495	0.460868
MSTRG.14855.2	4.621	6.136	4.756	3.691	5.96	4.668	5.171	4.773	0.460891
MSTRG.8740.1	0.433	2.914	3.542	2.003	1.741	1.249	2.29633	1.66433	0.461036
ENSOART00020010359	0.52	0.831	0.096	0.868	0.972	0.513	0.482333	0.784333	0.461048
ENSOART00020000699	0	0.2	0.035	0	0	0	0.0783333	0.001	0.461792
ENSOART00020018985	0.217	0.269	0.188	0.164	0.021	0.222	0.224667	0.135667	0.462365
ENSOART00020020244	0	0	0	0.238	0	0	0.001	0.0793333	0.462666
ENSOART00020036288	0	0	0	0.16	0	0	0.001	0.0533333	0.462666
ENSOART00020027630	2.614	1.068	0.951	2.13	1.147	0.571	1.54433	1.28267	0.462973
ENSOART00020019014	8.902	0	6.694	4.14	4.47	1.981	5.19867	3.53033	0.462996
ENSOART00020028509	0	0	0	0	0.131	0.033	0.001	0.0546667	0.46311
ENSOART00020037143	0	0	0	0	0.131	0.033	0.001	0.0546667	0.46311
MSTRG.3626.1	1.244	3.625	1.483	1.525	1.919	1.911	2.11733	1.785	0.463253
ENSOART00020029670	0.039	0.112	0.079	0	0.087	0	0.0766667	0.029	0.463265
ENSOART00020037940	0.678	0	2.318	0	0.279	1.134	0.998667	0.471	0.463521
MSTRG.14855.1	3.178	6.668	4.104	5.375	7.108	4.833	4.65	5.772	0.464164
ENSOART00020000037	0.106	0.045	0	0	0	0	0.0503333	0.001	0.464243
ENSOART00020012482	0.125	0.061	0	0	0	0	0.062	0.001	0.464243
ENSOART00020039106	0.043	0.123	0.042	0	0	0	0.0693333	0.001	0.465055
ENSOART00020008312	0.311	0.127	0	0.056	0.13	0	0.146	0.062	0.465181
ENSOART00020011282	2.544	3.563	0.534	0.151	0.017	2.879	2.21367	1.01567	0.465256
ENSOART00020001168	0.113	0.266	0.051	0.072	0.15	0.046	0.143333	0.0893333	0.465602
ENSOART00020031843	0.146	0.684	0.536	0.373	1.094	0.605	0.455333	0.690667	0.465745
MSTRG.6169.1	1.359	5.094	2.011	2.167	2.704	2.017	2.82133	2.296	0.465909
MSTRG.13658.7	1.16	1.521	1.349	0.353	2.144	0.691	1.34333	1.06267	0.465957
MSTRG.9794.1	0.816	2.171	1.149	2.642	1.941	0.856	1.37867	1.813	0.466345
MSTRG.9422.1	4.412	0	2.336	4.739	15.144	1.763	2.24933	7.21533	0.466779
ENSOART00020037912	0.501	1.137	1.68	0.835	1.53	3.288	1.106	1.88433	0.466837
ENSOART00020038353	0.239	0.517	0.276	0.507	0.757	0.393	0.344	0.552333	0.466845
MSTRG.4251.2	13.522	3.459	5.55	14.389	13.645	13.935	7.51033	13.9897	0.466995
ENSOART00020011261	0.444	2.46	0.771	0.581	0.907	0.933	1.225	0.807	0.467077
ENSOART00020002193	0.113	0.15	0.062	0.24	0.112	0.249	0.108333	0.200333	0.467151
ENSOART00020037837	0.579	1.446	0.519	1.33	1.504	0.663	0.848	1.16567	0.467732
ENSOART00020004293	0	0	0	0	0.159	0.119	0.001	0.0926667	0.468209
ENSOART00020025553	0.124	0.187	0	0.072	0	0	0.103667	0.024	0.469589
ENSOART00020000678	0.494	0.893	0.296	1.157	0.854	0.429	0.561	0.813333	0.470457
ENSOART00020012623	5.179	4.884	3.598	7.488	6.85	4.955	4.55367	6.431	0.472043
ENSOART00020034637	0.668	1.528	0.65	0.955	1.798	1.211	0.948667	1.32133	0.472463
ENSOART00020008405	0.199	0.81	0.116	0.135	0.352	0.222	0.375	0.236333	0.473382
ENSOART00020024861	0	0	0	0	0.033	0.074	0.001	0.0356667	0.473439
ENSOART00020003144	0.154	0.625	0.396	0.513	0.532	0.52	0.391667	0.521667	0.474105
ENSOART00020029252	0	0	0	0.036	0	0.095	0.001	0.0436667	0.47465
ENSOART00020008153	0.069	0.052	0.211	0.113	0.057	0	0.110667	0.0566667	0.475738
ENSOART00020020233	0.079	0	0	0.069	0.392	0	0.0263333	0.153667	0.475906
ENSOART00020016163	0	0.064	0.015	0	0.061	0.206	0.0263333	0.089	0.476219
ENSOART00020004710	0.039	0.294	0.152	0.211	0.175	0.439	0.161667	0.275	0.476712
ENSOART00020030606	0	0.274	0.129	0.356	0.271	0.141	0.134333	0.256	0.476727
ENSOART00020003839	0.271	0.421	0.085	0.106	0.062	0.236	0.259	0.134667	0.476998
ENSOART00020030862	1.214	4.444	1.357	1.501	1.594	2.147	2.33833	1.74733	0.477168
ENSOART00020008228	0	0.019	0	0.012	0	0.054	0.00633333	0.022	0.477347
ENSOART00020009694	0	0	0.086	0	0.305	0.138	0.0286667	0.147667	0.477442
MSTRG.10797.1	1.963	3.323	2.032	1.816	2.088	2.228	2.43933	2.044	0.477861
ENSOART00020014229	0	0.191	0	0	0	0	0.0636667	0.001	0.478089
ENSOART00020021165	0	0.146	0	0	0	0	0.0486667	0.001	0.478089
ENSOART00020029328	0	0.156	0	0	0	0	0.052	0.001	0.478089
ENSOART00020033645	0	0.324	0	0	0	0	0.108	0.001	0.478089
MSTRG.1168.2	0	0.267	0	0	0	0	0.089	0.001	0.478089
ENSOART00020003139	0.414	2.298	0.67	1.274	1.577	1.382	1.12733	1.411	0.478386
ENSOART00020023843	0	0.202	0.108	0.042	0	0	0.103333	0.014	0.478444
MSTRG.6164.4	0.421	1.37	1.37	1.584	3.084	0.632	1.05367	1.76667	0.47845
ENSOART00020033572	0.514	0	0.102	0.645	0.053	1.32	0.205333	0.672667	0.478533
ENSOART00020007142	0	0	0	0	0	0.136	0.001	0.0453333	0.478805
ENSOART00020019066	0	0	0	0	0	0.194	0.001	0.0646667	0.478805
ENSOART00020025535	0	0	0	0	0	0.181	0.001	0.0603333	0.478805
ENSOART00020023728	0	0.469	0.633	1.208	0.952	0.288	0.367333	0.816	0.480449
ENSOART00020030245	0.113	0.126	0.03	0.082	0	0.037	0.0896667	0.0396667	0.4806
ENSOART00020020418	0.678	1.787	0.483	0.701	1.453	1.657	0.982667	1.27033	0.480778
MSTRG.4205.6	0.819	3.122	1.099	1.451	1.417	1.081	1.68	1.31633	0.481382
ENSOART00020026500	0.735	2.634	0.809	0.271	0.95	1.494	1.39267	0.905	0.481424
MSTRG.15464.1	1.284	2.726	3.132	0.729	3.797	1.32	2.38067	1.94867	0.48247
ENSOART00020003106	1.435	5.048	1.54	2.008	3.641	3.747	2.67433	3.132	0.482772
ENSOART00020033569	0.208	0.503	0.033	0.342	0.498	0.311	0.248	0.383667	0.482911
MSTRG.11520.1	2.108	0.859	0.559	2.025	2.239	1.976	1.17533	2.08	0.483404
ENSOART00020001488	0.253	0.863	0.235	0.219	0.469	0.145	0.450333	0.277667	0.483632
ENSOART00020003863	0.13	0.243	0.108	0.258	0.263	0.238	0.160333	0.253	0.483736
ENSOART00020014036	0.106	0.324	0	0.047	0.052	0.056	0.143333	0.0516667	0.484754
MSTRG.468.10	2.212	7.594	2.833	2.895	4.483	3.129	4.213	3.50233	0.485074
ENSOART00020011305	0	0.24	0.035	0.294	0.104	0.098	0.0916667	0.165333	0.485169
MSTRG.16462.3	2.121	5.63	1.792	3.008	2.689	2.34	3.181	2.679	0.485382
ENSOART00020006113	1.383	1.868	1.769	2.025	2.468	2.325	1.67333	2.27267	0.485522
MSTRG.14194.1	0.438	1.522	0.273	0.824	0.882	1.107	0.744333	0.937667	0.485532
ENSOART00020001842	0.322	0.556	0.246	0.458	0.626	0.541	0.374667	0.541667	0.486384
ENSOART00020007813	0.052	0	0.224	0.367	0.223	0.165	0.092	0.251667	0.488289
ENSOART00020024419	1.226	2.596	1.297	1.621	1.296	1.321	1.70633	1.41267	0.488378
ENSOART00020036587	4.643	4.063	5.311	4.133	4.949	4.278	4.67233	4.45333	0.488459
MSTRG.6213.2	1.927	3.483	2.344	2.189	2.675	2.397	2.58467	2.42033	0.48911
ENSOART00020019505	0.342	1.298	0.342	0.788	1.362	0.554	0.660667	0.901333	0.490013
ENSOART00020020291	0	0.108	0.118	0	0	0	0.0753333	0.001	0.490555
ENSOART00020035668	3.857	7.554	3.997	7.001	7.334	4.522	5.136	6.28567	0.490658
ENSOART00020012158	0.041	0	0	0.087	0.051	0.036	0.0136667	0.058	0.490827
ENSOART00020017066	1.3	2.5	1.561	2.277	2.626	2.042	1.787	2.315	0.491024
ENSOART00020001587	0	0.265	0.091	0.091	0	0	0.118667	0.0303333	0.491391
ENSOART00020022061	4.227	3.486	3.833	2.889	1.681	5.064	3.84867	3.21133	0.491475
ENSOART00020017967	0.847	2.802	1.077	1.606	1.853	2.349	1.57533	1.936	0.491504
ENSOART00020002189	0	0.188	0.156	0.379	0.043	0.248	0.114667	0.223333	0.491571
ENSOART00020033298	0.287	0.603	0.353	0.397	0.909	0.605	0.414333	0.637	0.492019
ENSOART00020009851	0.527	1.452	0.391	0.226	0.669	0.651	0.79	0.515333	0.492488
MSTRG.10312.1	3.644	5.549	4.075	4.968	4.147	3.378	4.42267	4.16433	0.492531
ENSOART00020015845	0.552	1.27	0.603	1.048	1.212	0.884	0.808333	1.048	0.492621
ENSOART00020039063	0	1.106	0.217	0.758	0.658	0.522	0.441	0.646	0.492769
MSTRG.12746.1	1.849	3.811	2.705	1.775	2.853	2.802	2.78833	2.47667	0.493059
ENSOART00020036042	1.028	1.444	0.818	1.481	1.647	1.472	1.09667	1.53333	0.493134
MSTRG.10662.1	2.988	4.915	2.247	3.939	6.051	2.859	3.38333	4.283	0.493627
MSTRG.1174.1	1.462	4.131	2.002	2.588	3.313	2.799	2.53167	2.9	0.4938
MSTRG.8175.1	1.834	1.094	0.52	1.89	3.211	0.958	1.14933	2.01967	0.49539
ENSOART00020034687	1.883	4.446	1.44	2.258	3.398	3.482	2.58967	3.046	0.495622
ENSOART00020039540	1.285	5.707	1.656	2.187	1.581	2.456	2.88267	2.07467	0.496467
ENSOART00020012437	0.237	1.094	0.28	0.942	0.849	0.406	0.537	0.732333	0.496573
ENSOART00020004151	0.154	0	0.038	0	0	0.04	0.064	0.0133333	0.496626
MSTRG.16076.2	0	1.26	1.036	0	0.71	0.256	0.765333	0.322	0.496772
ENSOART00020036797	0.306	1.457	2.132	0.651	0.344	1.703	1.29833	0.899333	0.496906
ENSOART00020002106	0.081	0.062	0.04	0	0.059	0	0.061	0.0196667	0.49739
ENSOART00020004569	0	0	0.038	0.048	0.058	0.085	0.0126667	0.0636667	0.497498
ENSOART00020009361	5.139	4.37	6.18	4.45	4.309	5.67	5.22967	4.80967	0.497873
ENSOART00020033117	0.243	0.59	0.375	0.755	0.455	0.564	0.402667	0.591333	0.498188
ENSOART00020000307	0.076	0.386	0	0.528	0.122	0.173	0.154	0.274333	0.498211
MSTRG.2456.1	1.838	2.255	1.377	1.499	1.698	1.729	1.82333	1.642	0.498578
ENSOART00020005427	0.039	0.063	0.038	0.233	0.056	0.044	0.0466667	0.111	0.498887
ENSOART00020030116	0.337	0.682	0.306	0.268	0.429	0.238	0.441667	0.311667	0.499037
ENSOART00020033927	0.179	0.468	0.07	0.121	0.114	0.121	0.239	0.118667	0.499446
ENSOART00020023903	0.639	0.352	0.712	0.965	0.278	0.086	0.567667	0.443	0.500488
MSTRG.9620.1	9.061	12.17	6.805	6.392	9.436	9.669	9.34533	8.499	0.500611
ENSOART00020013145	0.223	0.85	0.296	0.172	0.137	0.522	0.456333	0.277	0.50098
ENSOART00020007971	0.044	0.213	0.169	0.056	0.13	0	0.142	0.062	0.501278
ENSOART00020040351	0	0.575	0.588	0.84	0.45	0.84	0.387667	0.71	0.501612
ENSOART00020008739	0.042	0.128	0.09	0.061	0.255	0.232	0.0866667	0.182667	0.501744
MSTRG.10545.1	1.074	2.888	1.321	1.568	1.81	1.294	1.761	1.55733	0.502283
MSTRG.15832.1	8.877	17.071	12.435	8.477	15.278	10.868	12.7943	11.541	0.502901
ENSOART00020008206	0.263	0.785	0.106	0.141	0.815	0.894	0.384667	0.616667	0.503222
ENSOART00020040252	0.215	0	0	0.727	0	0.207	0.0716667	0.311333	0.503564
MSTRG.887.1	0.277	1.247	0.582	1.371	0.107	1.577	0.702	1.01833	0.503672
ENSOART00020039634	2.975	9.402	2.477	3.357	5.346	3.16	4.95133	3.95433	0.503874
ENSOART00020031970	2.207	5.74	1.831	4.648	3.455	3.419	3.25933	3.84067	0.504988
MSTRG.141.3	2.356	3.888	2.106	1.632	2.22	3.337	2.78333	2.39633	0.505207
ENSOART00020007218	0.281	0.736	0.285	0.401	0.926	0.532	0.434	0.619667	0.505692
MSTRG.6142.1	105.323	172.037	145.731	80.855	88.109	189.631	141.03	119.532	0.506078
ENSOART00020000639	0.044	0.174	0	0	0	0	0.0726667	0.001	0.506153
ENSOART00020019187	0.044	0.147	0	0	0	0	0.0636667	0.001	0.506153
ENSOART00020029866	0.033	0.169	0	0	0	0	0.0673333	0.001	0.506153
ENSOART00020019978	0.285	1.091	0.599	0.996	0.875	0.7	0.658333	0.857	0.506611
ENSOART00020029168	3.716	8.771	3.397	6.692	6.285	5.432	5.29467	6.13633	0.506623
ENSOART00020038996	0	0.758	0.53	0.707	1.403	0.3	0.429333	0.803333	0.506873
ENSOART00020003543	0.622	2.097	0.556	0.945	2.08	1.152	1.09167	1.39233	0.507207
ENSOART00020015730	29.822	59.341	30.143	39.802	43.154	58.203	39.7687	47.053	0.507412
ENSOART00020019621	0.185	0.603	0.352	0.28	0.233	0.192	0.38	0.235	0.507583
ENSOART00020006811	0.094	0	0	0	0.268	0.252	0.0313333	0.173333	0.507657
ENSOART00020014289	0.035	0.098	0.05	0.095	0.114	0.155	0.061	0.121333	0.507897
MSTRG.12232.1	5.741	7.227	5.789	5.283	5.02	6.958	6.25233	5.75367	0.507953
ENSOART00020006275	0.03	0.713	0.181	0.367	0.481	0.477	0.308	0.441667	0.508182
MSTRG.7969.1	1.514	4.751	1.762	3.441	2.662	2.879	2.67567	2.994	0.508312
ENSOART00020021981	2.154	3.893	2.821	2.761	2.319	2.664	2.956	2.58133	0.508532
ENSOART00020000060	1.929	5.832	2.299	2.729	3.256	2.49	3.35333	2.825	0.508549
ENSOART00020025664	0.382	0.416	0.464	0.892	0.693	0.507	0.420667	0.697333	0.50901
ENSOART00020037454	0.215	0.79	0.794	0.244	0.544	0.496	0.599667	0.428	0.509394
ENSOART00020009210	8.269	0	0.171	22.455	0	33.102	2.81333	18.519	0.509408
ENSOART00020036198	0.033	0.364	0.048	0	0.553	0.317	0.148333	0.29	0.509666
ENSOART00020023980	0	0.189	0.041	0	0	0	0.0766667	0.001	0.509671
ENSOART00020030962	1.23	2.347	1.37	1.278	2.272	2.875	1.649	2.14167	0.509809
ENSOART00020033970	0.018	0	0.057	0	0.192	0.113	0.025	0.101667	0.509817
ENSOART00020011387	2.201	3.078	2.111	2.203	2.492	2.308	2.46333	2.33433	0.510734
ENSOART00020022012	0.243	0.587	0.046	0.173	0.045	0.235	0.292	0.151	0.510768
ENSOART00020011723	0.04	0	0	0.203	0.06	0	0.0133333	0.0876667	0.512249
ENSOART00020014551	0.612	1.172	0.339	1.045	0.751	1.059	0.707667	0.951667	0.512271
ENSOART00020038287	0.422	0	1.607	0	0	0.8	0.676333	0.266667	0.512704
MSTRG.2706.1	2.909	7.51	4.028	7.969	5.593	3.853	4.81567	5.805	0.512923
ENSOART00020003353	0.11	0.22	0.104	0.279	0.307	0.211	0.144667	0.265667	0.513235
ENSOART00020039789	1.033	1.337	1.202	1.298	1.041	0.811	1.19067	1.05	0.513257
ENSOART00020033827	0.39	1.977	0.578	0.739	0.831	0.565	0.981667	0.711667	0.513613
ENSOART00020002478	0.094	0	0	0	0	0	0.0313333	0.001	0.513784
ENSOART00020004247	0.019	0	0	0	0	0	0.00633333	0.001	0.513784
ENSOART00020030629	0.057	0	0	0	0	0	0.019	0.001	0.513784
ENSOART00020034649	0.049	0	0	0	0	0	0.0163333	0.001	0.513784
ENSOART00020024160	0	0.04	0	0	0	0.125	0.0133333	0.0416667	0.514338
MSTRG.12186.1	0.333	1.852	2.579	0.089	1.138	1.826	1.588	1.01767	0.514358
ENSOART00020008456	0.971	2.211	0.977	2.062	1.65	1.384	1.38633	1.69867	0.514617
ENSOART00020031892	0.122	0	0.139	0.087	0.042	0	0.087	0.043	0.515657
ENSOART00020027774	0	0.11	0.09	0.519	0	0.049	0.0666667	0.189333	0.516214
MSTRG.8305.3	3.043	2.513	2.686	2.422	3.554	1.89	2.74733	2.622	0.516468
ENSOART00020023652	0.37	1.042	0.248	0.745	0.848	0.621	0.553333	0.738	0.516534
MSTRG.5192.2	3.266	7.846	4.063	4.356	4.945	4.678	5.05833	4.65967	0.516882
ENSOART00020025448	1.183	1.659	0.551	1.981	0.002	4.463	1.131	2.14867	0.517097
ENSOART00020018710	2.526	2.877	2.47	2.044	3.222	2.288	2.62433	2.518	0.517181
ENSOART00020001042	0.076	0	0.038	0	0	0	0.038	0.001	0.517503
ENSOART00020005015	0.044	0	0.022	0	0	0	0.022	0.001	0.517503
ENSOART00020008413	0.07	0	0.034	0	0	0	0.0346667	0.001	0.517503
ENSOART00020025890	0.116	0	0.058	0	0	0	0.058	0.001	0.517503
MSTRG.13792.1	1.863	5.404	2.713	3.683	1.879	2.639	3.32667	2.73367	0.517884
ENSOART00020031870	0.126	0.103	0.153	0.297	0.366	0.115	0.127333	0.259333	0.517889
ENSOART00020007582	0.206	0	0.117	0	0.155	0	0.107667	0.0516667	0.517917
ENSOART00020039530	0.22	0.759	0.26	0.349	0.568	0.603	0.413	0.506667	0.51799
ENSOART00020025044	0.047	0	0.369	0.093	0	0.1	0.138667	0.0643333	0.518137
ENSOART00020016074	0.276	0.873	0.187	0.414	0.306	0.043	0.445333	0.254333	0.518224
ENSOART00020025401	0.145	0.458	0.213	0	0	0.295	0.272	0.0983333	0.518462
ENSOART00020005095	1.14	1.129	0.765	1.313	1.593	1.349	1.01133	1.41833	0.518633
MSTRG.16059.3	4.015	6.299	4.057	5.744	4.487	2.872	4.79033	4.36767	0.518849
ENSOART00020002497	0.486	1.469	0.351	1.099	0.898	0.84	0.768667	0.945667	0.519368
ENSOART00020019163	0.251	0.281	0.72	0.925	0.626	0.567	0.417333	0.706	0.519786
ENSOART00020019183	0.079	0.565	0.112	0.049	0.195	0.125	0.252	0.123	0.519848
ENSOART00020028078	0.174	0.12	0.092	0.079	0.223	0.471	0.128667	0.257667	0.520366
ENSOART00020020403	0.048	0.124	0	0	0.348	0.095	0.0573333	0.147667	0.520368
ENSOART00020031167	0	0.255	0	0	0.407	0.158	0.085	0.188333	0.521146
ENSOART00020015205	3.405	2.758	2.181	2.38	3.255	2.305	2.78133	2.64667	0.521503
ENSOART00020007493	0.379	1.383	0.452	0.487	0.736	0.282	0.738	0.501667	0.521819
MSTRG.11765.1	20.66	25.591	23.672	24.284	24.991	18.88	23.3077	22.7183	0.522047
ENSOART00020034606	0	0.355	0	0.043	0	0	0.118333	0.0143333	0.522236
ENSOART00020029204	0.569	1.75	0.487	0.836	0.866	0.266	0.935333	0.656	0.522764
ENSOART00020031795	7.296	6.239	7.872	10.994	11.259	8.748	7.13567	10.3337	0.523334
ENSOART00020025045	0	0	0.244	0.123	0.441	0.265	0.0813333	0.276333	0.523932
MSTRG.12818.1	1.292	2.898	2.019	0.584	0.185	3.242	2.06967	1.337	0.524129
ENSOART00020025799	0	0	0.081	0.01	0	0	0.027	0.00333333	0.525124
ENSOART00020024305	0.18	0.904	0.344	0.671	0.491	0.71	0.476	0.624	0.525547
ENSOART00020007394	0.183	0.345	0.063	0.082	0.241	0.067	0.197	0.13	0.526137
ENSOART00020023640	0.028	0.07	0.024	0	0.035	0	0.0406667	0.0116667	0.526159
ENSOART00020000965	0	0	0	0	0.152	0	0.001	0.0506667	0.526258
ENSOART00020003064	0	0	0	0	0.062	0	0.001	0.0206667	0.526258
ENSOART00020010106	0	0	0	0	0.181	0	0.001	0.0603333	0.526258
ENSOART00020025355	0	0	0	0	0.192	0	0.001	0.064	0.526258
ENSOART00020006020	0.057	0.221	0	0.207	0.181	0.079	0.0926667	0.155667	0.526347
ENSOART00020008433	0.503	1.622	0	0	2.79	1.574	0.708333	1.45467	0.526762
ENSOART00020036294	0.206	0.657	0	0	1.119	0.648	0.287667	0.589	0.527585
ENSOART00020027810	0.233	0.772	0.155	0.24	0.255	0.246	0.386667	0.247	0.528205
ENSOART00020015390	1.961	6.724	4.083	1.11	1.608	6.124	4.256	2.94733	0.528357
ENSOART00020025437	0.913	1.576	1.518	2.986	1.47	1.38	1.33567	1.94533	0.528438
ENSOART00020034533	4.949	4.75	4.243	6.867	6.966	5.373	4.64733	6.402	0.528477
ENSOART00020023863	0	0	0	0.103	0.06	0	0.001	0.0543333	0.529421
ENSOART00020026027	0.054	0	0	0.02	0.065	0.181	0.018	0.0886667	0.529889
ENSOART00020019153	0.07	0.1	0	0.175	0.102	0.153	0.0566667	0.143333	0.530121
ENSOART00020027573	0.04	0.055	0	0.105	0.06	0.069	0.0316667	0.078	0.530121
ENSOART00020001935	0	0.117	0	0	0	0	0.039	0.001	0.53059
ENSOART00020012879	0.359	0.666	0.204	0.567	1.049	0.243	0.409667	0.619667	0.530858
ENSOART00020023243	0	0	0	0.159	0	0	0.001	0.053	0.531019
ENSOART00020027529	0	0	0	0.12	0	0	0.001	0.04	0.531019
ENSOART00020033221	0	0	0	0.095	0	0	0.001	0.0316667	0.531019
ENSOART00020041457	0	0	0	0.065	0	0	0.001	0.0216667	0.531019
ENSOART00020022706	0.608	1.21	0.408	0.839	1.299	0.767	0.742	0.968333	0.531485
ENSOART00020025996	0.154	1.161	0.459	0.598	1.071	0.656	0.591333	0.775	0.532317
MSTRG.4735.1	0.854	1.675	0.845	1.71	2.359	0.548	1.12467	1.539	0.532816
MSTRG.8512.1	5.66	10.633	8.108	7.54	14.029	9.333	8.13367	10.3007	0.532956
MSTRG.9229.2	0.293	1.592	0.377	0.874	0.207	0	0.754	0.360333	0.532959
ENSOART00020035396	0.136	0.212	0.144	0.144	0	0.135	0.164	0.093	0.532991
ENSOART00020022643	1.313	2.749	1.073	2	2.525	1.66	1.71167	2.06167	0.533017
ENSOART00020012214	2.714	3.947	4.407	3.309	2.602	3.996	3.68933	3.30233	0.533099
ENSOART00020003807	0	0.209	0	0.138	0.066	0.198	0.0696667	0.134	0.533232
ENSOART00020020386	0	0	0	0	0.1	0.052	0.001	0.0506667	0.533266
ENSOART00020016737	0.103	0.316	0.203	0.101	0.152	0.196	0.207333	0.149667	0.533515
MSTRG.16956.1	2.108	5.438	1.831	1.901	3.681	2.375	3.12567	2.65233	0.533746
ENSOART00020005185	0	0.068	0	0	0.315	0	0.0226667	0.105	0.533829
ENSOART00020019240	0.043	0.267	0.205	0.119	0.059	0.08	0.171667	0.086	0.534496
MSTRG.13636.2	453.604	490.625	439.43	461.325	400.626	468.787	461.22	443.579	0.534934
ENSOART00020022593	4.312	7.052	4.765	3.063	5.188	6.261	5.37633	4.83733	0.535021
ENSOART00020004971	0	0.316	0	0.318	0	0.354	0.105333	0.224	0.53505
ENSOART00020002382	0.173	1.141	0.089	0.126	0.276	0.31	0.467667	0.237333	0.535316
MSTRG.5365.1	0.882	1.984	1.728	1.362	1.591	1.001	1.53133	1.318	0.535681
MSTRG.5321.1	1.507	3.097	1.908	3.44	3.09	1.585	2.17067	2.705	0.536063
ENSOART00020006144	0.488	0.394	0.183	0.768	0.496	0.483	0.355	0.582333	0.536064
MSTRG.6711.1	2.365	1.622	1.218	2.565	1.906	3.133	1.735	2.53467	0.536149
ENSOART00020040699	0	0	0.505	0	0	0.145	0.168333	0.0483333	0.536476
MSTRG.11336.9	0.824	1.922	0.706	0.918	1.316	0.859	1.15067	1.031	0.537135
ENSOART00020000081	2.262	2.436	2.985	4.072	4.949	2.427	2.561	3.816	0.537613
ENSOART00020022724	1.273	3.529	1.227	3.444	1.757	2.198	2.00967	2.46633	0.537867
MSTRG.18152.1	30.438	97.982	22.929	33.189	41.643	42.885	50.4497	39.239	0.538555
ENSOART00020025333	0.14	1.144	0.463	0.555	0.255	0.264	0.582333	0.358	0.538668
ENSOART00020024654	0.358	0.614	0.332	0.339	0.203	0.376	0.434667	0.306	0.538873
MSTRG.1873.1	0.925	3.585	0.864	0.757	2.387	0.747	1.79133	1.297	0.538916
ENSOART00020011930	0.214	0.201	0.254	0.349	0.609	0.203	0.223	0.387	0.539657
ENSOART00020013453	0.082	0.059	0	0	0	0	0.047	0.001	0.539726
ENSOART00020031586	0.133	0.096	0	0	0	0	0.0763333	0.001	0.539726
ENSOART00020032114	0.045	0.05	0	0	0	0	0.0316667	0.001	0.539726
ENSOART00020001146	0.045	0.073	0.086	0.267	0.228	0	0.068	0.165	0.539993
ENSOART00020026967	0.773	3.603	1.256	2.262	2.323	1.936	1.87733	2.17367	0.54049
MSTRG.11643.1	1.464	4.644	1.645	2.748	3.539	2.276	2.58433	2.85433	0.540626
ENSOART00020021715	0.63	0.565	0.69	0.304	0	0.841	0.628333	0.381667	0.540977
ENSOART00020017521	3.806	2.906	2.035	4.741	4.165	3.927	2.91567	4.27767	0.541127
ENSOART00020017448	3.077	2.652	3.262	4.552	5.61	3.215	2.997	4.459	0.54153
MSTRG.566.3	0	0.315	0.561	0.513	0.721	0.473	0.292	0.569	0.541698
ENSOART00020040815	8.619	7.873	7.138	7.445	3.658	9.723	7.87667	6.942	0.541891
ENSOART00020005518	0	0	0	0.062	0	0.07	0.001	0.044	0.542164
ENSOART00020037670	0	0	0	0.024	0	0.041	0.001	0.0216667	0.542164
ENSOART00020018753	0.428	0.311	0.538	0.591	0.131	0.267	0.425667	0.329667	0.542301
ENSOART00020001364	2.388	0.008	2.852	1.923	1.503	0.56	1.74933	1.32867	0.542352
ENSOART00020004820	0.703	2.734	0.96	0.895	1.431	1.023	1.46567	1.11633	0.542382
ENSOART00020029718	2.16	1.949	2.108	4.239	3.661	1.521	2.07233	3.14033	0.542682
ENSOART00020005908	1.601	2.461	2.066	0.951	2.189	2.271	2.04267	1.80367	0.542703
ENSOART00020012283	0.657	1.405	0.931	0.792	0.945	0.698	0.997667	0.811667	0.542757
ENSOART00020006944	4.45	3.187	3.854	5.398	0.992	3.285	3.83033	3.225	0.543193
ENSOART00020013496	0	0.164	0	0.27	0.069	0.059	0.0546667	0.132667	0.5438
ENSOART00020035391	0.029	0.041	0.029	0	0	0	0.033	0.001	0.543889
MSTRG.7466.1	2.318	2.4	1.226	2.567	1.266	1.094	1.98133	1.64233	0.54394
ENSOART00020000996	0.589	1.63	0.921	0.108	0.242	1.519	1.04667	0.623	0.544204
ENSOART00020010921	1.927	0.695	0.551	0.75	0	1.28	1.05767	0.676667	0.544207
ENSOART00020004742	0.073	0.172	0	0	0.038	0.056	0.0816667	0.0313333	0.544287
ENSOART00020020520	0.486	1.032	0.131	0.598	0.673	0.813	0.549667	0.694667	0.54445
ENSOART00020010382	0.191	1.524	0.263	2.009	0.341	0.256	0.659333	0.868667	0.545096
ENSOART00020005840	0.113	0.161	0	0	0.083	0	0.0913333	0.0276667	0.545407
MSTRG.15646.1	53.302	68.981	45.324	59.099	80.972	69.504	55.869	69.8583	0.545454
ENSOART00020030159	0.315	0.851	0.613	0	0	0.769	0.593	0.256333	0.545783
ENSOART00020028602	0.085	0.55	0.284	0.12	0.145	0.223	0.306333	0.162667	0.545938
MSTRG.446.1	2.085	3.169	2.247	3.065	3.654	2.569	2.50033	3.096	0.546225
ENSOART00020009223	0	0	0	0	0	0.076	0.001	0.0253333	0.547938
ENSOART00020000838	0.359	0.578	0.372	0.32	0.408	0.343	0.436333	0.357	0.548086
ENSOART00020009803	0	0.064	0.095	0	0	0	0.053	0.001	0.548123
ENSOART00020012166	0	0.054	0.065	0	0	0	0.0396667	0.001	0.548123
ENSOART00020023445	0	0.055	0.077	0	0	0	0.044	0.001	0.548123
ENSOART00020024440	0	0.061	0.082	0	0	0	0.0476667	0.001	0.548123
ENSOART00020018165	0.036	0.161	0	0.131	0.048	0.144	0.0656667	0.107667	0.549167
ENSOART00020027056	0.3	0.188	0.069	0.284	0.394	0.325	0.185667	0.334333	0.549871
ENSOART00020003868	1.322	3.727	0.84	1.462	2.786	2.582	1.963	2.27667	0.550212
MSTRG.11344.1	1.338	4.208	1.492	2.301	3.609	2.002	2.346	2.63733	0.550306
ENSOART00020004074	0.164	0.175	0.205	0.154	0.18	0	0.181333	0.111333	0.550478
MSTRG.10455.1	0.727	0.857	0.876	0.915	0.851	0.423	0.82	0.729667	0.550578
ENSOART00020036621	0.008	0.358	0	0.111	0.193	0.329	0.122	0.211	0.550991
ENSOART00020021560	0	0	0.069	0	0.133	0.297	0.023	0.143333	0.551243
ENSOART00020021763	0	0.731	0.545	0.153	0.215	0.296	0.425333	0.221333	0.551331
ENSOART00020000114	0.23	0.568	0.212	0.175	0.206	0.292	0.336667	0.224333	0.551774
MSTRG.14317.1	1.612	2.142	1.252	2.023	1.3	1.24	1.66867	1.521	0.552221
ENSOART00020023745	0.229	0.533	0.242	0.371	0.407	0.57	0.334667	0.449333	0.552374
ENSOART00020037105	1.154	5.162	1.872	3.455	3.029	2.825	2.72933	3.103	0.552713
MSTRG.16383.1	0.937	1.569	1.424	0.954	1.254	1.366	1.31	1.19133	0.554386
ENSOART00020030440	0.059	0.167	0.205	0.221	0.301	0.224	0.143667	0.248667	0.5556
ENSOART00020021617	1.846	1.556	2.101	2.59	1.46	1.056	1.83433	1.702	0.555925
ENSOART00020002565	0	0.108	0.062	0	0	0.032	0.0566667	0.0106667	0.556872
ENSOART00020038939	0.148	0.874	0.342	0.932	0.74	0.273	0.454667	0.648333	0.557241
ENSOART00020014347	0.093	0.407	0.385	0.327	0.277	0.744	0.295	0.449333	0.557566
ENSOART00020038336	0.271	0.186	0.254	0.114	0.789	0.491	0.237	0.464667	0.557643
ENSOART00020038447	0.848	1.247	1.24	0.683	1.058	1.26	1.11167	1.00033	0.557809
MSTRG.15865.1	1.947	4.007	1.959	1.736	3.063	2.475	2.63767	2.42467	0.557975
MSTRG.10415.1	1.638	4.711	2	2.469	2.999	2.044	2.783	2.504	0.558102
MSTRG.7118.1	1.084	2.176	1.439	0.412	1.506	1.865	1.56633	1.261	0.558492
ENSOART00020035560	0	0	0.422	0	0	0.087	0.140667	0.029	0.558629
ENSOART00020025339	4.001	5.619	4.744	3.854	3.641	5.674	4.788	4.38967	0.55871
MSTRG.18110.1	1.372	2.02	1.989	1.749	2.076	1.21	1.79367	1.67833	0.560725
MSTRG.9192.3	0.894	3.307	1.282	2.282	1.839	1.987	1.82767	2.036	0.561911
ENSOART00020006887	0.34	1.618	0.332	0.508	0.553	0.552	0.763333	0.537667	0.562428
ENSOART00020032457	0.051	0.411	0.267	0.448	0.265	0.356	0.243	0.356333	0.562773
ENSOART00020029795	0.172	0.371	0	0.155	0	0	0.181	0.0516667	0.562826
ENSOART00020009183	61.207	33.259	66.925	65.232	47.107	46.145	53.797	52.828	0.563029
ENSOART00020039297	0.075	0.178	0.182	0.143	0.36	0.259	0.145	0.254	0.563373
MSTRG.8735.1	2.63	2.793	3.686	3.691	4.239	4.942	3.03633	4.29067	0.563623
ENSOART00020026450	0.243	0.111	0.088	0.149	0.453	0.249	0.147333	0.283667	0.564611
ENSOART00020037587	0.045	0.386	0	0	0.066	0.049	0.143667	0.0383333	0.564667
ENSOART00020007237	0.246	0.885	0.365	0.453	0.429	0.157	0.498667	0.346333	0.564778
ENSOART00020015501	0.285	1.047	0.373	0.495	0.432	0.281	0.568333	0.402667	0.565228
ENSOART00020028917	3.079	8.865	3.484	5.108	6.447	5.929	5.14267	5.828	0.565322
ENSOART00020002522	0.766	1.338	0.654	0.347	1.039	0.943	0.919333	0.776333	0.566012
ENSOART00020038503	0	0.314	0.09	0.084	0.399	0.186	0.134667	0.223	0.566466
ENSOART00020035779	12.96	12.455	12.558	8.838	13.599	14.403	12.6577	12.28	0.566905
ENSOART00020005645	0.8	1.142	0.933	0.77	0.782	0.963	0.958333	0.838333	0.567117
ENSOART00020004992	0.516	0	0.481	0	0.05	0.481	0.332333	0.177	0.567269
ENSOART00020021651	0.082	0.842	0.313	0.537	0.555	0.534	0.412333	0.542	0.567284
ENSOART00020040550	0.124	0.645	0.114	0.541	0.075	0.559	0.294333	0.391667	0.567491
ENSOART00020017961	0	0.685	0.314	0.108	0.629	0.824	0.333	0.520333	0.568028
ENSOART00020029415	0.411	0	0.087	0	0	0.207	0.166	0.069	0.56803
ENSOART00020025831	0.412	0	0.038	0.047	0.059	0.16	0.15	0.0886667	0.568094
ENSOART00020025361	0	0.684	0.245	0.448	0.278	0.713	0.309667	0.479667	0.568297
ENSOART00020017684	0.674	2.922	0.495	0.404	0.752	1.462	1.36367	0.872667	0.568454
ENSOART00020029801	0.358	0.509	0.247	0.171	0.382	0.33	0.371333	0.294333	0.568606
ENSOART00020027375	3.055	5.799	4.578	3.184	4.441	4.728	4.47733	4.11767	0.568693
ENSOART00020033694	7.683	10.951	9.622	8.873	9.677	8.952	9.41867	9.16733	0.569077
ENSOART00020029948	0.821	2.072	0.886	0.973	2.223	1.583	1.25967	1.593	0.56925
ENSOART00020012794	0.75	0.895	0.749	0.984	0.741	0.419	0.798	0.714667	0.571011
ENSOART00020017924	0.93	2.723	0.441	1.352	1.947	1.556	1.36467	1.61833	0.571244
ENSOART00020005465	0.665	1.1	0.582	0.266	0.937	0.758	0.782333	0.653667	0.571361
ENSOART00020017628	1.597	0.865	3.024	3.692	0.139	0.232	1.82867	1.35433	0.572209
ENSOART00020037874	0.547	0.03	0	1.505	0.406	0	0.192333	0.637	0.572406
ENSOART00020005505	0	0.232	0.065	0.057	0.158	0.312	0.099	0.175667	0.573344
ENSOART00020004240	2.632	2.146	2.828	4.331	2.484	4.087	2.53533	3.634	0.573357
ENSOART00020004498	0	0.09	0.031	0	0	0	0.0403333	0.001	0.573598
MSTRG.10252.1	1052.21	599.433	751.157	1551.98	1342.62	764.793	800.935	1219.8	0.573691
MSTRG.18432.1	3.172	3.437	2.134	1.591	1.558	4.126	2.91433	2.425	0.573733
ENSOART00020016197	0.309	0.14	0	0.012	0	0.182	0.149667	0.0646667	0.573956
ENSOART00020009918	0	1.085	0	1.171	0.242	0.171	0.361667	0.528	0.574092
ENSOART00020037600	0.083	0.26	0.089	0	0.132	0.098	0.144	0.0766667	0.57428
ENSOART00020002184	1.263	2.172	1.062	1.809	2.26	1.494	1.499	1.85433	0.574428
ENSOART00020014976	0.112	0.067	0	0	0.072	0	0.0596667	0.024	0.574581
ENSOART00020009003	0	0.174	0.088	0.212	0.227	0.046	0.0873333	0.161667	0.574792
ENSOART00020033530	0.056	0.535	0.229	0.366	0.533	0.286	0.273333	0.395	0.575058
ENSOART00020033375	0	0.091	0	0.109	0	0.177	0.0303333	0.0953333	0.57521
ENSOART00020015248	0.103	0.166	0	0.164	0.108	0.183	0.0896667	0.151667	0.575953
ENSOART00020041468	0.445	0.75	0.166	0.671	0.572	0.591	0.453667	0.611333	0.576611
ENSOART00020000713	0.194	0.579	0.302	0.291	0.689	0.506	0.358333	0.495333	0.576612
ENSOART00020026189	0.048	0.995	0.323	0.6	0.536	0.516	0.455333	0.550667	0.577213
ENSOART00020019186	1.324	1.878	1.551	1.986	2.492	1.878	1.58433	2.11867	0.577222
ENSOART00020029095	0.713	2.031	0.496	0.908	0.953	0.628	1.08	0.829667	0.577325
ENSOART00020027582	0.107	0	0.044	0.219	0.131	0.049	0.0503333	0.133	0.577425
ENSOART00020015133	0	0.49	0.089	0.086	0.654	0.193	0.193	0.311	0.57759
ENSOART00020019902	0.391	1.072	0.789	1.135	0.86	1.066	0.750667	1.02033	0.577847
MSTRG.10260.1	3.138	0.515	1.842	7.556	0.806	2.345	1.83167	3.569	0.577916
ENSOART00020012941	1.332	3.628	0.891	1.539	1.523	1.565	1.95033	1.54233	0.578375
ENSOART00020009387	3.123	6.828	3.311	5.026	5.696	4.378	4.42067	5.03333	0.578953
ENSOART00020026683	0.082	0.117	0.161	0.105	0	0.09	0.12	0.065	0.579047
ENSOART00020039745	0.588	1.071	0.131	0.723	0.244	1.403	0.596667	0.79	0.579273
ENSOART00020020341	0.58	1.559	0.353	0.896	1.595	0.726	0.830667	1.07233	0.579644
MSTRG.12129.2	3.11	4.705	3.472	4.023	3.959	2.957	3.76233	3.64633	0.580136
ENSOART00020033883	0.172	0.533	0.214	0.465	0.39	0.333	0.306333	0.396	0.580724
ENSOART00020022620	0.855	3.387	0.889	2.158	2.565	1.354	1.71033	2.02567	0.580912
ENSOART00020003161	0.188	0.758	0.27	0.531	0.729	0.251	0.405333	0.503667	0.58169
ENSOART00020035121	1.275	5.472	1.693	2.003	2.352	2.134	2.81333	2.163	0.582357
ENSOART00020030302	1.945	6.154	2.53	2.855	2.651	3.371	3.543	2.959	0.582573
ENSOART00020039460	0.823	4.5	1.336	1.073	1.751	2.06	2.21967	1.628	0.582888
ENSOART00020033982	0.047	0.406	0.054	0	0.228	0	0.169	0.076	0.582941
ENSOART00020030961	0.029	0.166	0	0	0.011	0.032	0.065	0.0143333	0.583228
ENSOART00020023022	0.091	0.188	0	0.257	0.155	0.113	0.093	0.175	0.583252
ENSOART00020029706	0.28	0	0	0.469	0.822	0	0.0933333	0.430333	0.583387
ENSOART00020034820	1.323	2.082	1.017	0.831	0.982	1.787	1.474	1.2	0.58361
ENSOART00020032142	0	0	0.744	0.275	0	0	0.248	0.0916667	0.583702
ENSOART00020024875	0.372	0.104	0.226	0.507	0.284	0.433	0.234	0.408	0.58395
MSTRG.7797.2	0.409	0.905	0.726	1.22	1.231	0.333	0.68	0.928	0.584107
ENSOART00020004405	0	0.04	0.031	0.069	0.123	0	0.0236667	0.064	0.584297
MSTRG.9814.1	0.88	1.726	1.099	0.276	0.161	1.804	1.235	0.747	0.58455
ENSOART00020036191	0.688	2.475	1.004	2.714	1.363	1.06	1.389	1.71233	0.585003
MSTRG.3872.1	1.447	4.23	1.95	2.474	2.554	1.834	2.54233	2.28733	0.585189
MSTRG.1065.2	0.637	2.033	0.731	0.69	1.25	0.953	1.13367	0.964333	0.585964
ENSOART00020018727	0.075	0.224	0.054	0.155	0.15	0.197	0.117667	0.167333	0.58677
ENSOART00020015691	0	0.086	0	0.152	0.177	0	0.0286667	0.109667	0.586929
ENSOART00020018650	0	0.107	0	0.189	0.221	0	0.0356667	0.136667	0.586929
ENSOART00020019854	0.046	0	0	0.124	0.056	0	0.0153333	0.06	0.58719
ENSOART00020018712	1.172	0.539	0.831	1.091	0.222	0.785	0.847333	0.699333	0.587934
ENSOART00020026632	0.731	0.635	0.425	0.739	0.221	0.431	0.597	0.463667	0.58795
ENSOART00020008209	0.508	0.592	0	0.163	1.741	0.225	0.366667	0.709667	0.588717
MSTRG.6898.1	0.766	3.045	1.297	1.672	1.903	0.581	1.70267	1.38533	0.588795
ENSOART00020036033	0.077	0.185	0.116	0.387	0.231	0.042	0.126	0.22	0.588851
ENSOART00020002314	0.026	0	0	0	0.158	0.039	0.00866667	0.0656667	0.5894
MSTRG.14048.2	0.174	0.445	0.063	0	0.456	0.632	0.227333	0.362667	0.589424
MSTRG.10773.1	1.212	3.443	1.545	1.249	2.571	1.616	2.06667	1.812	0.589481
ENSOART00020021668	0.167	0.426	0.048	0.062	0.18	0.127	0.213667	0.123	0.589697
ENSOART00020013993	13.328	6.907	6.741	3.077	17.547	5.536	8.992	8.72	0.589934
ENSOART00020012982	0.418	0.525	0.382	0.384	0.502	0.191	0.441667	0.359	0.589954
ENSOART00020039547	0.334	1.085	0.533	0.474	1.141	0.882	0.650667	0.832333	0.590362
ENSOART00020025068	0.073	0.143	0.106	0.081	0	0.085	0.107333	0.0553333	0.590423
ENSOART00020035375	0.982	3.028	1.206	1.423	1.503	1.377	1.73867	1.43433	0.59056
ENSOART00020008762	0.035	0	0	0	0.1	0.079	0.0116667	0.0596667	0.590573
ENSOART00020024137	0	0.054	0	0.061	0.2	0	0.018	0.087	0.591086
MSTRG.14958.1	5.865	6.828	7.021	6.114	9.175	4.333	6.57133	6.54067	0.59144
ENSOART00020035160	0.255	1.271	0.211	0.352	0.312	0.416	0.579	0.36	0.592021
ENSOART00020017295	0	0	0.15	0.78	0	0	0.05	0.26	0.5921
ENSOART00020009384	0.476	1.12	0.069	0.65	0.79	0.647	0.555	0.695667	0.592191
ENSOART00020038052	0	0.922	0.854	1.735	2.011	0	0.592	1.24867	0.592952
ENSOART00020004737	0.041	0.059	0	0.155	0.121	0	0.0333333	0.092	0.593203
ENSOART00020000814	0	0.33	0	0	0	0.044	0.11	0.0146667	0.593265
ENSOART00020036822	0.313	1.034	0.322	0.415	0.992	0.763	0.556333	0.723333	0.595131
ENSOART00020008540	0	0	0.092	0.115	0.27	0	0.0306667	0.128333	0.595375
MSTRG.13220.1	0.366	4.174	0.843	0.777	1.278	1.323	1.79433	1.126	0.596587
ENSOART00020006595	10.302	6.825	9.387	6.824	6.728	11.781	8.838	8.44433	0.597207
ENSOART00020013797	2.596	1.587	1.803	2.079	1.232	2.244	1.99533	1.85167	0.598085
ENSOART00020008914	0.154	0.055	0.384	0.193	0.225	0.042	0.197667	0.153333	0.598228
ENSOART00020025728	0	0.221	0.139	0.033	0.069	0.083	0.12	0.0616667	0.598797
MSTRG.16076.1	1.203	4.101	0.59	1.662	0.56	1.728	1.96467	1.31667	0.599415
ENSOART00020034635	0.102	0	0.205	0	0.551	0.373	0.102333	0.308	0.599449
ENSOART00020039047	3.481	5.168	3.41	5.577	4.4	4.58	4.01967	4.85233	0.600653
ENSOART00020033677	0.224	0.373	0.187	0.235	0.274	0	0.261333	0.169667	0.60074
ENSOART00020023713	0.261	0.302	0.122	0.143	0.192	0.181	0.228333	0.172	0.60074
MSTRG.1154.1	3.104	6.721	4.464	3.443	5.149	4.874	4.763	4.48867	0.600851
ENSOART00020034165	0.179	0.934	0.291	0.854	0.493	0.451	0.468	0.599333	0.601403
ENSOART00020002321	2.411	2.474	1.838	1.249	2.588	1.848	2.241	1.895	0.601537
ENSOART00020001799	0	0.173	0	0	0	0	0.0576667	0.001	0.601914
ENSOART00020007266	0	0.187	0	0	0	0	0.0623333	0.001	0.601914
ENSOART00020013640	0	0.111	0	0	0	0	0.037	0.001	0.601914
ENSOART00020014729	0	0.111	0	0	0	0	0.037	0.001	0.601914
ENSOART00020016806	0	0.204	0	0	0	0	0.068	0.001	0.601914
ENSOART00020022537	0	0.174	0	0	0	0	0.058	0.001	0.601914
ENSOART00020031918	0	0.149	0	0	0	0	0.0496667	0.001	0.601914
ENSOART00020036991	0	0.123	0	0	0.003	0	0.041	0.001	0.601914
ENSOART00020037072	0	0.21	0	0	0	0	0.07	0.001	0.601914
ENSOART00020010608	0.826	2.657	1.227	2.144	1.792	1.528	1.57	1.82133	0.602266
ENSOART00020003848	0.415	0	0	0	0.193	0.043	0.138333	0.0786667	0.602434
ENSOART00020038663	1.06	2.06	1.014	1.239	1.833	1.789	1.378	1.62033	0.603013
ENSOART00020000257	0.567	1.511	0.803	0.503	0.529	1.218	0.960333	0.75	0.60323
ENSOART00020007389	0.207	0	0	0	0.102	0	0.069	0.034	0.603573
ENSOART00020034261	2.936	2.204	2.406	2.696	0.343	3.138	2.51533	2.059	0.60424
ENSOART00020020305	2.805	7.339	3.555	5.538	5.668	4.374	4.56633	5.19333	0.604289
ENSOART00020016271	0.045	0.307	0.168	0.067	0.147	0.127	0.173333	0.113667	0.604537
ENSOART00020012005	0.714	0	1.521	0	0	0.74	0.745	0.246667	0.605401
ENSOART00020033139	0.681	2.472	0.644	2.094	1.38	0.91	1.26567	1.46133	0.605835
ENSOART00020013377	0.057	0	0	0	0.006	0.283	0.019	0.0963333	0.606045
ENSOART00020032138	0.228	0.151	0	0	1.283	0	0.126333	0.427667	0.60636
ENSOART00020039852	0.034	0.369	0.033	0.127	0.049	0	0.145333	0.0586667	0.606364
ENSOART00020038000	2.685	3.145	2.682	4.675	1.996	4.654	2.83733	3.775	0.606954
ENSOART00020026205	0	0.048	0.067	0	0.247	0.074	0.0383333	0.107	0.607988
ENSOART00020011223	0	0	0.085	0.073	0.043	0.136	0.0283333	0.084	0.608124
ENSOART00020037150	0	0	0.117	0	0.597	0	0.039	0.199	0.608362
ENSOART00020009720	1.861	0.994	1.968	1.607	1.882	1.325	1.60767	1.60467	0.608753
MSTRG.6906.1	7.499	11.933	12.801	8.443	13.532	9.74	10.7443	10.5717	0.608755
ENSOART00020005941	0.114	0.188	0	0.093	0.137	0.281	0.100667	0.170333	0.608756
ENSOART00020010252	0.246	0.147	0.237	0.147	0.22	0.148	0.21	0.171667	0.60879
ENSOART00020021713	3.462	1.423	2.821	4.216	1.249	1.824	2.56867	2.42967	0.609043
ENSOART00020013479	1.487	4.436	0.781	2.128	2.959	2.337	2.23467	2.47467	0.609181
MSTRG.4978.1	1.151	2.446	1.639	1.229	1.831	1.687	1.74533	1.58233	0.609247
ENSOART00020030631	0.264	0.513	0.254	0.354	0.248	0.2	0.343667	0.267333	0.609372
ENSOART00020033166	3.992	2.168	3.057	3.146	4.299	1.779	3.07233	3.07467	0.609438
ENSOART00020017259	0.071	0.125	0.04	0	0	0.088	0.0786667	0.0293333	0.609674
MSTRG.18410.1	1.214	2.436	1.049	1.24	3.017	1.566	1.56633	1.941	0.609683
ENSOART00020030513	0.147	0.704	0.218	0.464	0.512	0.383	0.356333	0.453	0.609689
ENSOART00020003053	1.619	4.358	1.219	1.977	1.479	4.985	2.39867	2.81367	0.610649
ENSOART00020008336	0.437	1.429	0.514	0.716	1.065	1.066	0.793333	0.949	0.611124
ENSOART00020031148	0.038	0	0	0.05	0.056	0.042	0.0126667	0.0493333	0.611135
MSTRG.12121.1	33.588	32.382	33.872	49.234	57.512	30.181	33.2807	45.6423	0.611437
ENSOART00020033451	0.135	0.757	0.203	0.084	0.131	0.457	0.365	0.224	0.611677
MSTRG.10572.3	1.689	3.97	1.963	2.893	1.605	4.481	2.54067	2.993	0.611729
ENSOART00020000092	0.049	0.166	0.025	0.212	0.074	0.09	0.08	0.125333	0.611748
ENSOART00020023321	0.171	0.08	0	0	0.058	0.048	0.0836667	0.0353333	0.611853
ENSOART00020012394	1.947	7.386	3.468	3.851	5.525	5.002	4.267	4.79267	0.611909
MSTRG.6113.1	0.836	2.934	1.169	1.409	1.326	1.419	1.64633	1.38467	0.612222
ENSOART00020026152	0	0	0.03	0.04	0.044	0.04	0.01	0.0413333	0.612225
MSTRG.6446.1	2.526	5.444	2.971	3.534	4.475	2.072	3.647	3.36033	0.612597
ENSOART00020022100	0.085	0.17	0.042	0.048	0.056	0.042	0.099	0.0486667	0.612866
ENSOART00020021653	3.965	5.299	4.939	5.196	4.856	3.869	4.73433	4.64033	0.613692
ENSOART00020025055	0.175	1.091	0.326	0.225	0.448	0.392	0.530667	0.355	0.614176
ENSOART00020029840	0.051	0	0	0.087	0	0.094	0.017	0.0603333	0.614198
ENSOART00020039542	0	0.195	0.042	0	0.209	0.182	0.079	0.130333	0.614243
ENSOART00020025384	0.138	0.321	0.071	0.127	0.198	0	0.176667	0.108333	0.6145
ENSOART00020018454	3.41	7.148	4.534	7.913	5.448	4.625	5.03067	5.99533	0.615008
ENSOART00020003522	0.068	0.29	0.04	0.315	0.149	0.137	0.132667	0.200333	0.615014
ENSOART00020024417	0.043	0.209	0.043	0.205	0.197	0.068	0.0983333	0.156667	0.615214
ENSOART00020000657	0.695	1.594	0.689	1.118	0.718	0.6	0.992667	0.812	0.615761
MSTRG.14191.1	0.398	0	0	0.177	1.359	0	0.132667	0.512	0.616035
ENSOART00020017291	0.134	1.011	0.14	0.326	0.072	0.337	0.428333	0.245	0.616506
ENSOART00020024753	0.403	2.548	0.413	1.201	1.417	1.149	1.12133	1.25567	0.61686
ENSOART00020007003	0	0.06	0	0	0.248	0	0.02	0.0826667	0.617296
ENSOART00020000618	0.037	0	0	0	0	0	0.0123333	0.001	0.617514
ENSOART00020001786	0.089	0.017	0	0.028	0	0	0.0353333	0.00933333	0.617514
ENSOART00020001789	0.089	0.017	0	0.028	0	0	0.0353333	0.00933333	0.617514
ENSOART00020019080	0.07	0	0	0	0	0	0.0233333	0.001	0.617514
ENSOART00020020158	0.02	0	0	0	0	0	0.00666667	0.001	0.617514
ENSOART00020021723	0.082	0.022	0	0	0	0	0.0346667	0.001	0.617514
ENSOART00020029185	0.049	0	0	0	0	0	0.0163333	0.001	0.617514
ENSOART00020035332	0.059	0	0	0	0	0	0.0196667	0.001	0.617514
ENSOART00020035677	0.058	0	0	0	0	0	0.0193333	0.001	0.617514
ENSOART00020036282	0.072	0	0	0	0	0	0.024	0.001	0.617514
ENSOART00020039839	0.071	0.089	0.083	0.165	0.209	0.076	0.081	0.15	0.617894
ENSOART00020011963	0	0.086	0	0.056	0.122	0	0.0286667	0.0593333	0.618196
ENSOART00020040379	1.098	0.803	0	0.495	0.702	0.092	0.633667	0.429667	0.618415
ENSOART00020021540	0	0.062	0	0.054	0.064	0.047	0.0206667	0.055	0.618468
ENSOART00020030214	4.072	3.795	2.664	1.702	1.843	5.546	3.51033	3.03033	0.618654
ENSOART00020032475	0.025	0.036	0.025	0.063	0.147	0	0.0286667	0.07	0.618734
ENSOART00020038955	0.364	2.568	1.063	1.473	1.753	1.485	1.33167	1.57033	0.619175
MSTRG.8570.1	1.075	0.59	0	0.63	1.068	1.374	0.555	1.024	0.619621
ENSOART00020010086	0.591	0.88	0.544	0.62	0.848	0.305	0.671667	0.591	0.619806
ENSOART00020033532	0.177	0	0.069	0.102	0.417	0.092	0.082	0.203667	0.621036
ENSOART00020007884	0	0.185	0.044	0.056	0.141	0.173	0.0763333	0.123333	0.621518
ENSOART00020031492	1.347	1.101	1.073	1.093	1.232	1.126	1.17367	1.15033	0.621562
ENSOART00020023446	0.348	0.357	0.03	0.453	0.843	0.035	0.245	0.443667	0.621655
MSTRG.7224.1	2.089	3.875	1.748	3.245	2.068	1.485	2.57067	2.266	0.621908
ENSOART00020039582	0.086	1.276	0.295	0.488	0.783	0.622	0.552333	0.631	0.621943
ENSOART00020008791	0.421	1.077	0.193	0.31	0.977	0.911	0.563667	0.732667	0.62196
ENSOART00020041461	1.09	3.072	2.098	2.394	1.725	3.431	2.08667	2.51667	0.622371
ENSOART00020036650	0.419	0.292	0.1	0.33	0.148	0.202	0.270333	0.226667	0.622629
ENSOART00020019455	0	0.073	0.068	0.087	0.151	0.071	0.047	0.103	0.622691
ENSOART00020003075	0.163	0	1.956	0	1.287	0	0.706333	0.429	0.623112
ENSOART00020037681	0.021	0	0.021	0	0	0	0.014	0.001	0.623353
ENSOART00020015799	0.376	0	0.362	0	0.492	0.069	0.246	0.187	0.623362
ENSOART00020009795	0	0.082	0.16	0.056	0	0.046	0.0806667	0.034	0.623421
ENSOART00020033585	0	0.094	0.054	0.045	0	0	0.0493333	0.015	0.624095
MSTRG.7811.1	1.838	3.453	1.873	3.13	3.482	1.846	2.388	2.81933	0.624131
ENSOART00020032753	0.701	0.924	0.603	0.349	1.248	0.348	0.742667	0.648333	0.624228
ENSOART00020034251	0.43	1.371	0.859	0.91	1.224	1.03	0.886667	1.05467	0.624246
MSTRG.6338.1	1.391	3.925	1.324	2.012	2.489	1.307	2.21333	1.936	0.624689
ENSOART00020003453	0.389	0.684	0.089	0	0.075	0.536	0.387333	0.203667	0.62479
ENSOART00020032128	0	0.204	0.064	0	0.098	0.008	0.0893333	0.0353333	0.624855
ENSOART00020006476	0.105	0.333	0.1	0.196	0.261	0.3	0.179333	0.252333	0.624869
ENSOART00020019773	1.042	1.778	1.311	2.807	2.338	0.568	1.377	1.90433	0.625355
ENSOART00020014253	1.554	4.577	1.549	2.526	3.369	2.567	2.56	2.82067	0.625433
ENSOART00020021691	0.71	1.727	1.168	1.414	1.744	1.232	1.20167	1.46333	0.625574
ENSOART00020007373	27.381	29.947	30.415	25.231	29.953	32.512	29.2477	29.232	0.625617
ENSOART00020034854	0	0	1.223	0	0.608	0	0.407667	0.202667	0.625627
MSTRG.5191.1	2.187	2.133	2.902	3.031	2.37	1.809	2.40733	2.40333	0.626025
ENSOART00020000681	0.257	0.269	0.107	0.323	0.324	0.299	0.211	0.315333	0.626174
ENSOART00020000199	0.101	0.05	0.112	0.054	0.355	0.163	0.0876667	0.190667	0.626186
ENSOART00020020123	5.48	4.902	4.917	6.927	5.675	7.868	5.09967	6.82333	0.626235
MSTRG.2702.2	5.633	4.664	8.102	8.581	8.633	9.119	6.133	8.77767	0.626308
MSTRG.127.1	2.565	2.655	1.749	2.285	2.109	2.156	2.323	2.18333	0.626748
MSTRG.3161.1	1.25	3.309	1.06	2.154	2.021	1.946	1.873	2.04033	0.627102
ENSOART00020039569	1.033	1.602	0	3.953	1.015	0	0.878333	1.656	0.627611
ENSOART00020017270	0.335	0.747	0.26	0.284	0.306	0.416	0.447333	0.335333	0.62764
ENSOART00020010553	0.48	0.391	0.125	0.941	0.367	0.228	0.332	0.512	0.627887
ENSOART00020001698	0.819	1.096	0.921	0.321	1.577	0.56	0.945333	0.819333	0.627921
ENSOART00020040478	0.88	1.255	1.855	3.231	1.242	1.354	1.33	1.94233	0.627931
ENSOART00020003542	0.077	0.564	0.148	0.306	0.553	0.171	0.263	0.343333	0.628428
MSTRG.11338.1	1.17	3.486	1.113	2.605	2.896	1.079	1.923	2.19333	0.628727
MSTRG.3124.3	2.398	0	5.122	0.696	0	2.762	2.50667	1.15267	0.628941
ENSOART00020036401	0.44	0.352	0.148	0.126	0.162	0.414	0.313333	0.234	0.628953
MSTRG.18357.1	1.978	3.103	2.131	1.874	5.096	2.404	2.404	3.12467	0.628999
ENSOART00020008885	2.54	2.713	3.038	0	4.976	1.375	2.76367	2.117	0.629098
ENSOART00020004936	0.125	0.069	0.035	0.266	0	0.22	0.0763333	0.162	0.62911
ENSOART00020003962	0	0	0.012	0	0	0	0.004	0.001	0.629313
ENSOART00020005801	0	0	0.088	0	0	0	0.0293333	0.001	0.629313
ENSOART00020010340	0	0	0.035	0	0	0	0.0116667	0.001	0.629313
ENSOART00020036424	0	0	0.029	0	0	0	0.00966667	0.001	0.629313
ENSOART00020038949	0	0	0.036	0	0	0	0.012	0.001	0.629313
MSTRG.17493.3	5.247	6.529	5.286	4.582	6.48	5.94	5.68733	5.66733	0.629403
ENSOART00020029432	0.382	1.28	0.062	0.312	0.38	0.413	0.574667	0.368333	0.629469
ENSOART00020014776	0	0.109	0.031	0.127	0.145	0.001	0.0466667	0.091	0.629767
ENSOART00020033071	0.056	0.214	0.041	0.184	0.12	0.12	0.103667	0.141333	0.630057
ENSOART00020000080	0	0	0	0	0.101	0	0.001	0.0336667	0.630109
ENSOART00020001478	0	0	0	0	0.2	0	0.001	0.0666667	0.630109
ENSOART00020006458	0	0	0	0	0.108	0	0.001	0.036	0.630109
ENSOART00020006725	0	0	0	0	0.065	0	0.001	0.0216667	0.630109
ENSOART00020009606	0	0	0	0.014	0.113	0	0.001	0.0423333	0.630109
ENSOART00020010639	0	0	0	0	0.106	0	0.001	0.0353333	0.630109
ENSOART00020022206	0	0	0	0	0.099	0	0.001	0.033	0.630109
ENSOART00020031010	0	0	0	0	0.152	0	0.001	0.0506667	0.630109
MSTRG.17299.11	0.904	2.153	0.906	0.256	1.441	1.419	1.321	1.03867	0.630289
ENSOART00020022536	0.044	0.196	0.131	0.306	0.064	0.197	0.123667	0.189	0.631068
ENSOART00020005676	0.9	2.392	2.236	1.149	2.089	1.602	1.84267	1.61333	0.632113
ENSOART00020030642	0.031	0.251	0	0	0	0.048	0.094	0.016	0.63234
ENSOART00020009784	0	0	0	0.053	0.061	0	0.001	0.038	0.632562
ENSOART00020010085	0	0	0	0.039	0.047	0	0.001	0.0286667	0.632562
ENSOART00020017267	0	0	0	0.041	0.048	0	0.001	0.0296667	0.632562
ENSOART00020025462	7.733	7.948	7.608	6.829	10.859	13.131	7.763	10.273	0.632719
MSTRG.14775.1	1.23	1.262	1.229	0.917	1.24	1.303	1.24033	1.15333	0.632739
ENSOART00020038499	0.35	0	0	0	0.16	0	0.116667	0.0533333	0.633028
ENSOART00020007914	0.067	0.098	0.098	0.045	0.077	0.039	0.0876667	0.0536667	0.633357
MSTRG.58.1	1.629	4.938	1.727	4.133	3.356	1.792	2.76467	3.09367	0.63338
ENSOART00020000664	0.04	0.2	0	0.18	0.119	0.096	0.08	0.131667	0.634182
MSTRG.11346.1	1.657	5.827	1.83	3.216	4.05	2.66	3.10467	3.30867	0.634214
MSTRG.32.2	1.346	3.217	0.991	0	0.397	2.785	1.85133	1.06067	0.634345
ENSOART00020039209	0	0.075	0.132	0	0	0.074	0.069	0.0246667	0.634372
ENSOART00020008441	0.088	0.194	0.14	0.162	0	0.116	0.140667	0.0926667	0.634409
ENSOART00020035778	2.729	7.279	3.849	4.71	5.382	5.531	4.619	5.20767	0.634641
ENSOART00020012381	0.421	1.266	0.387	0.606	0.648	0.372	0.691333	0.542	0.634666
ENSOART00020032733	0.046	0.191	0.148	0.273	0.317	0.111	0.128333	0.233667	0.634746
MSTRG.5864.1	1.344	2.917	1.565	2.357	2.492	1.798	1.942	2.21567	0.634766
ENSOART00020019533	0.035	0.102	0.07	0.095	0	0	0.069	0.0316667	0.63478
ENSOART00020011222	0	0	0	0.103	0	0	0.001	0.0343333	0.635036
ENSOART00020022859	0	0	0	0.086	0	0	0.001	0.0286667	0.635036
ENSOART00020023191	0	0	0	0.028	0	0	0.001	0.00933333	0.635036
ENSOART00020025413	0	0	0	0.128	0	0	0.001	0.0426667	0.635036
ENSOART00020028754	0	0	0	0.029	0	0	0.001	0.00966667	0.635036
ENSOART00020033477	0	0	0	0.037	0	0	0.001	0.0123333	0.635036
MSTRG.16604.2	5.909	7.866	7.824	6.174	8.082	7.203	7.19967	7.153	0.635252
ENSOART00020003898	0	0.647	0.335	0.764	0.521	0.222	0.327333	0.502333	0.635316
ENSOART00020035886	0.157	0	0.13	0	0.193	0	0.0956667	0.0643333	0.635454
ENSOART00020011168	0.058	0.042	0.028	0.146	0.083	0.039	0.0426667	0.0893333	0.635874
ENSOART00020006608	0.831	1.006	0.747	0.549	1.058	0.675	0.861333	0.760667	0.635931
ENSOART00020036342	0.027	0.044	0.053	0.121	0.05	0.063	0.0413333	0.078	0.636185
ENSOART00020035703	0	0	0.814	2.204	1.682	0	0.271333	1.29533	0.636262
ENSOART00020016580	0.319	0.054	0.225	0.4	0.853	0.041	0.199333	0.431333	0.636446
ENSOART00020038089	0.465	0.804	0.146	0.476	0.174	0.345	0.471667	0.331667	0.636996
ENSOART00020001280	0	0.239	0.645	0	0.162	0.359	0.294667	0.173667	0.63714
ENSOART00020005152	15.262	14.422	16.681	13.832	15.944	16.836	15.455	15.5373	0.637538
ENSOART00020023938	0.205	1.462	0.375	1.029	0.451	0.859	0.680667	0.779667	0.637741
ENSOART00020020039	0.044	0.129	0.178	0	0.206	0	0.117	0.0686667	0.637915
ENSOART00020032743	6.815	8.644	7.689	8.904	7.255	6.859	7.716	7.67267	0.638425
MSTRG.11348.1	1.785	6.118	2.13	3.577	4.585	2.673	3.34433	3.61167	0.638449
MSTRG.4955.1	33.902	38.571	36.888	33.725	40.228	36.942	36.4537	36.965	0.638674
ENSOART00020036328	0	0	0.211	0	0	0.848	0.0703333	0.282667	0.638927
ENSOART00020035315	0.305	1.032	0.054	0.829	0.585	0.355	0.463667	0.589667	0.639427
ENSOART00020003104	0.072	0.153	0.142	0	0.067	0.157	0.122333	0.0746667	0.639495
ENSOART00020010099	0.051	0.284	0.041	0.231	0.201	0.15	0.125333	0.194	0.63963
MSTRG.1065.3	1.435	4.506	1.879	2.112	2.81	2.136	2.60667	2.35267	0.640304
ENSOART00020028008	0.143	0	0	0	0	0.559	0.0476667	0.186333	0.64049
ENSOART00020009304	0	0.19	0	0	0	0.384	0.0633333	0.128	0.640665
ENSOART00020004404	0.013	0	0	0	0.055	0.041	0.00433333	0.032	0.641079
ENSOART00020019864	0	0	0	0	0.053	0.03	0.001	0.0276667	0.641079
ENSOART00020005861	0	0.286	0.169	0	0	0.899	0.151667	0.299667	0.64122
ENSOART00020017511	0.396	1.293	0.304	0.63	0.291	0.417	0.664333	0.446	0.641309
ENSOART00020016865	2.383	1.62	0	3.942	1.827	1.201	1.33433	2.32333	0.641512
ENSOART00020039702	0.133	0.681	0.241	0.27	0.241	0.222	0.351667	0.244333	0.642492
ENSOART00020007370	0.142	0.533	0	0.056	0.159	0.145	0.225	0.12	0.643125
MSTRG.11181.1	1.681	4.895	2.022	2.374	3.331	2.086	2.866	2.597	0.643521
ENSOART00020020247	0	0	0	0.039	0	0.034	0.001	0.0243333	0.643625
ENSOART00020030730	0	0	0	0.055	0	0.048	0.001	0.0343333	0.643625
ENSOART00020036006	0	0	0	0.036	0	0.04	0.001	0.0253333	0.643625
ENSOART00020021132	0	0.105	0	0	0	0.186	0.035	0.062	0.643951
ENSOART00020019766	0.455	1.224	0.377	0.464	0.783	0.421	0.685333	0.556	0.644155
MSTRG.10341.2	0.413	0.898	0.254	0.941	0.846	0.232	0.521667	0.673	0.645
ENSOART00020024259	0.127	0.238	0.042	0	0.175	0.046	0.135667	0.0736667	0.645037
ENSOART00020037307	0.128	0.385	0.111	0.173	0.136	0.081	0.208	0.13	0.64507
ENSOART00020006830	0.859	4.32	1.86	1.779	3.421	2.675	2.34633	2.625	0.645472
ENSOART00020034030	0.226	0.209	0.601	0.486	0.25	0.1	0.345333	0.278667	0.645519
MSTRG.3550.1	0.447	2.169	0.656	0.814	0.952	0.815	1.09067	0.860333	0.645837
ENSOART00020017072	0.086	0.635	0.233	0.348	0.544	0.292	0.318	0.394667	0.64595
MSTRG.5659.1	4.065	15.817	6.036	5.55	6.98	8.998	8.63933	7.176	0.646138
ENSOART00020037955	1.517	4.03	1.941	3.172	3.062	2.412	2.496	2.882	0.646344
ENSOART00020009949	0.174	0.39	0.142	0.149	0.39	0.345	0.235333	0.294667	0.646372
MSTRG.1878.1	2.035	5.93	2.441	2.467	4.274	2.679	3.46867	3.14	0.646477
ENSOART00020005709	0.109	0	0.106	0.186	0.15	0.154	0.0716667	0.163333	0.64652
MSTRG.4372.1	0.769	1.067	1.841	1.355	1.07	1.077	1.22567	1.16733	0.646816
MSTRG.13957.1	0.888	3.386	1.313	1.248	2	1.531	1.86233	1.593	0.646844
MSTRG.9806.1	0.537	2.434	1.152	1.903	2.176	0.812	1.37433	1.63033	0.647235
ENSOART00020035203	0.156	0.219	1.179	0.192	0.251	0.834	0.518	0.425667	0.64737
ENSOART00020034014	3.142	0.167	2.373	3.005	1.812	0.681	1.894	1.83267	0.64778
MSTRG.16834.1	8.785	12.396	9.089	9.721	12.027	8.916	10.09	10.2213	0.648071
ENSOART00020023138	0.081	0.705	0.084	0.244	0.116	0.109	0.29	0.156333	0.648396
ENSOART00020032393	0.026	0.256	0	0.046	0	0.066	0.094	0.0373333	0.648599
ENSOART00020007089	0.209	0.514	0.479	0.719	0	0.018	0.400667	0.245667	0.648657
ENSOART00020004767	0.145	0.232	0.092	0.184	0	0.103	0.156333	0.0956667	0.650145
ENSOART00020037548	0.189	0.322	0.196	0.334	0.046	0.129	0.235667	0.169667	0.650202
ENSOART00020012233	21.167	20.609	16.724	17.392	24.835	16.961	19.5	19.7293	0.650968
MSTRG.16109.2	1.893	8.511	3.317	5.912	2.499	6.674	4.57367	5.02833	0.651562
MSTRG.16513.1	9.111	13.503	11.796	8.586	14.649	11.221	11.47	11.4853	0.651566
ENSOART00020040787	0.058	0.248	0.044	0	0.058	0.14	0.116667	0.066	0.651895
[truncated: 2,089 more rows]

## Sheet: Sheet3
Supplementary Table 3. Top 20 KEGG enriched pathway analysis of DE mRNAs
KEGG_A_class	KEGG_B_class	Pathway	TWS-vs-TWP (451)	All (9208)	Pvalue	Qvalue	Pathway ID	Genes	K_IDs
Human Diseases	Substance dependence	Alcoholism	50	240	6.63854e-19	1.17759e-16	ko05034	ENSOARG00020001282(CREB3L4);ENSOARG00020002958(GRIN2B);ENSOARG00020006316(H2BC5);ENSOARG00020006725(H4-I);ENSOARG00020006745(H3-I);ENSOARG00020006772(H2AC18);ENSOARG00020006796(H2BC21);ENSOARG00020006797(H2BC11);ENSOARG00020006832(H2AC18);ENSOARG00020006850(H3-I);ENSOARG00020007175(H2BC4);ENSOARG00020007176(H3C1);ENSOARG00020007181(H2AC11);ENSOARG00020007188(H3C1);ENSOARG00020007229(H3C1);ENSOARG…	K09048+K05210+K11252+K11254+K11253+K11251+K11252+K11252+K11251+K11253+K11252+K11253+K11251+K11253+K11253+K11252+K11251+K11252+K11253+K11252+K11251+K11254+K11253+K00501+K11251+K11252+K11254+K11252+K11251+K11253+K11252+K11251+K11251+K11252+K11251+K11251+K11252+K11253+K11254+K11251+K11252+K11252+K11251+K11252+K02183+K11251+K15494+K11252+K11251+K15014
Human Diseases	Immune disease	Systemic lupus erythematosus	50	241	8.01082e-19	1.17759e-16	ko05322	ENSOARG00020002958(GRIN2B);ENSOARG00020006316(H2BC5);ENSOARG00020006588(FCGR1A);ENSOARG00020006725(H4-I);ENSOARG00020006745(H3-I);ENSOARG00020006772(H2AC18);ENSOARG00020006796(H2BC21);ENSOARG00020006797(H2BC11);ENSOARG00020006832(H2AC18);ENSOARG00020006850(H3-I);ENSOARG00020007175(H2BC4);ENSOARG00020007176(H3C1);ENSOARG00020007181(H2AC11);ENSOARG00020007188(H3C1);ENSOARG00020007229(H3C1);ENSOARG0…	K05210+K11252+K06498+K11254+K11253+K11251+K11252+K11252+K11251+K11253+K11252+K11253+K11251+K11253+K11253+K11252+K03989+K11251+K11252+K11253+K11252+K11251+K11254+K11253+K11251+K11252+K11254+K11252+K11251+K11253+K11252+K11251+K11251+K11252+K11251+K11251+K11252+K11253+K11254+K11251+K11252+K11252+K11251+K11252+K03989+K10651+K11251+K11252+K11251+K01330
Metabolism	Lipid metabolism	Glycerolipid metabolism	15	75	2.68725e-06	0.00026335	ko00561	ENSOARG00020000574(LPL);ENSOARG00020001166(AKR1B1);ENSOARG00020001308(PNPLA3);ENSOARG00020001805(DGKB);ENSOARG00020002513(AGPAT2);ENSOARG00020005412(MOGAT2);ENSOARG00020005462(DGAT2);ENSOARG00020014882(GPAT3);ENSOARG00020017122(GPAM);ENSOARG00020018154(PLPP4);ENSOARG00020020566(ALDH2);ENSOARG00020024797(MOGAT3);ENSOARG00020024830(MOGAT3);ENSOARG00020024954(PNLIPRP3);ENSOARG00020026075(AGPAT4)	K01059+K00011+K13534+K00901+K13509+K14457+K11160+K13506+K00629+K18693+K00128+K14456+K14456+K14076+K13523
Organismal Systems	Endocrine system	PPAR signaling pathway	14	89	9.73408e-05	0.00715455	ko03320	ENSOARG00020000398(ADIPOQ);ENSOARG00020000574(LPL);ENSOARG00020000681(ACSL6);ENSOARG00020001485(HMGCS2);ENSOARG00020006802(ACSBG1);ENSOARG00020009249(AQP7);ENSOARG00020010991(FABP3);ENSOARG00020012577(PLIN1);ENSOARG00020013457(PCK1);ENSOARG00020016357(PLTP);ENSOARG00020017431(FADS2);ENSOARG00020017607(FABP4);ENSOARG00020017617(Acsl5);ENSOARG00020025834(PPARG)	K07296+K01059+K01897+K01641+K15013+K08771+K08752+K08768+K01596+K08761+K10226+K08753+K01897+K08530
Human Diseases	Cancer: overview	Viral carcinogenesis	28	271	0.000143676	0.00844816	ko05203	ENSOARG00020000234(SYK);ENSOARG00020001282(CREB3L4);ENSOARG00020006316(H2BC5);ENSOARG00020006725(H4-I);ENSOARG00020006796(H2BC21);ENSOARG00020006797(H2BC11);ENSOARG00020007175(H2BC4);ENSOARG00020007246(H2BC3);ENSOARG00020007288(H2BC4);ENSOARG00020007303(H2BC15);ENSOARG00020007352(H4-I);ENSOARG00020007477(H2BC4);ENSOARG00020007735(H4-I);ENSOARG00020007746(H2BC4);ENSOARG00020007815(H2BC4);ENSOARG00…	K05855+K09048+K11252+K11254+K11252+K11252+K11252+K11252+K11252+K11252+K11254+K11252+K11254+K11252+K11252+K11252+K11252+K11254+K11252+K11252+K11252+K06053+K03875+K10152+K12886+K11252+K12497+K06751
Human Diseases	Cancer: overview	Transcriptional misregulation in cancer	26	251	0.000237203	0.0116229	ko05202	ENSOARG00020000857(Etv5);ENSOARG00020002230(WNT16);ENSOARG00020004101(FOXO1);ENSOARG00020006588(FCGR1A);ENSOARG00020006745(H3-I);ENSOARG00020006850(H3-I);ENSOARG00020006940(ID2);ENSOARG00020007176(H3C1);ENSOARG00020007188(H3C1);ENSOARG00020007229(H3C1);ENSOARG00020007289(H3C1);ENSOARG00020007365(H3C1);ENSOARG00020007773(H3C1);ENSOARG00020008423(SLC45A3);ENSOARG00020009029(H3C1);ENSOARG00020010364…	K15593+K01558+K07201+K06498+K11253+K11253+K17693+K11253+K11253+K11253+K11253+K11253+K11253+K15379+K11253+K02583+K15615+K10048+K09055+K15619+K08367+K06571+K10055+K01343+K08530+K15626
Environmental Information Processing	Signaling molecules and interaction	ECM-receptor interaction	12	86	0.000927087	0.0389377	ko04512	ENSOARG00020001023(LAMC3);ENSOARG00020002410(COL2A1);ENSOARG00020004359(THBS4);ENSOARG00020005683(TNC);ENSOARG00020008733(THBS1);ENSOARG00020009797(Itgb4);ENSOARG00020012432(COL1A1);ENSOARG00020013401(ITGA8);ENSOARG00020017079(COL4A5);ENSOARG00020017657(COL1A2);ENSOARG00020021725(SV2B);ENSOARG00020026173(THBS2)	K06247+K19719+K04659+K06252+K16857+K06525+K06236+K06584+K06237+K06236+K06258+K04659
Organismal Systems	Digestive system	Protein digestion and absorption	15	127	0.00132779	0.0487962	ko04974	ENSOARG00020000523(COL28A1);ENSOARG00020002041(COL24A1);ENSOARG00020002410(COL2A1);ENSOARG00020005316(COL22A1);ENSOARG00020005710(CPA3);ENSOARG00020007736(ATP1B1);ENSOARG00020011636(COL11A2);ENSOARG00020012061(COL14A1);ENSOARG00020012079(DPP4);ENSOARG00020012432(COL1A1);ENSOARG00020013296(COL3A1);ENSOARG00020017079(COL4A5);ENSOARG00020017657(COL1A2);ENSOARG00020017807(XPNPEP2);ENSOARG00020020966(…	K23619+K19721+K19719+K16630+K08780+K01540+K19721+K08133+K01278+K06236+K19720+K06237+K06236+K14208+K14211
Human Diseases	Cancer: specific types	Basal cell carcinoma	9	64	0.00374344	0.115128	ko05217	ENSOARG00020001339(GLI1);ENSOARG00020002230(WNT16);ENSOARG00020003214(PTCH2);ENSOARG00020013139(FZD1);ENSOARG00020015652(Wnt5b);ENSOARG00020017488(WNT4);ENSOARG00020022160(SHH);ENSOARG00020023182(FZD7);ENSOARG00020025042(HHIP)	K16797+K01558+K11101+K02432+K00444+K00408+K11988+K02432+K06231
Organismal Systems	Development and regeneration	Axon guidance	18	184	0.00391594	0.115128	ko04360	ENSOARG00020000152(NTNG2);ENSOARG00020000230(EPHA5);ENSOARG00020000981(SEMA3E);ENSOARG00020001251(EPHB6);ENSOARG00020002625(Epha3);ENSOARG00020006245(CFL2);ENSOARG00020009683(SEMA5B);ENSOARG00020010142(RHOD);ENSOARG00020012027(ABLIM2);ENSOARG00020012040(CXCR4);ENSOARG00020013194(TRPC3);ENSOARG00020014873(SLIT1);ENSOARG00020015652(Wnt5b);ENSOARG00020016412(SEMA4A);ENSOARG00020017488(WNT4);ENSOARG0…	K16359+K05106+K06840+K05114+K05104+K05765+K06841+K07530+K07520+K04189+K04966+K06838+K00444+K06521+K00408+K11988+K07520+K06844
Environmental Information Processing	Signaling molecules and interaction	Cell adhesion molecules	20	218	0.00505019	0.134978	ko04514	ENSOARG00020000152(NTNG2);ENSOARG00020000771(CD8B);ENSOARG00020001040(VTCN1);ENSOARG00020001497(PTPRF);ENSOARG00020001627(Nrxn1);ENSOARG00020001690(Cldn8);ENSOARG00020002348(ALCAM);ENSOARG00020003991(ICAM1);ENSOARG00020005070(PVR);ENSOARG00020009874(JAM3);ENSOARG00020013401(ITGA8);ENSOARG00020017604(LRRC4B);ENSOARG00020019782(NCAM1);ENSOARG00020021120(CLDN4);ENSOARG00020022535(NLGN4X);ENSOARG0002…	K16359+K06459+K06747+K05695+K07377+K06087+K06547+K06490+K06539+K06785+K06584+K16360+K06491+K06087+K07378+K06751+K06088+K06087+K06736+K06087
Cellular Processes	Cellular community - eukaryotes	Tight junction	17	191	0.0124086	0.30401	ko04530	ENSOARG00020000944(TUBA1C);ENSOARG00020001378(TIAM1);ENSOARG00020001690(Cldn8);ENSOARG00020001692(EPB41L4B);ENSOARG00020003152(MYH15);ENSOARG00020003288(MYH7B);ENSOARG00020004484(Myl6b);ENSOARG00020009874(JAM3);ENSOARG00020014172(RUNX1);ENSOARG00020014598(BVES);ENSOARG00020016002(DLG2);ENSOARG00020019269(CRB3);ENSOARG00020021120(CLDN4);ENSOARG00020022386(CGNL1);ENSOARG00020023936(OCLN);ENSOARG000…	K07374+K05731+K06087+K21111+K10352+K10352+K12751+K06785+K08367+K21108+K12075+K06090+K06087+K21110+K06088+K06087+K06087
Metabolism	Metabolism of cofactors and vitamins	Retinol metabolism	8	68	0.0174661	0.394457	ko00830	ENSOARG00020003735(BCO1);ENSOARG00020007013(CYP26B1);ENSOARG00020015070(Aox4);ENSOARG00020015568(ADH4);ENSOARG00020016268(CYP2B4);ENSOARG00020019752(RDH12);ENSOARG00020025547(SDR16C5);ENSOARG00020025564(SDR16C6)	K00515+K12664+K00157+K13980+K07412+K11153+K15734+K15734
Organismal Systems	Endocrine system	Regulation of lipolysis in adipocytes	7	56	0.0187837	0.394457	ko04923	ENSOARG00020002646(ADCY1);ENSOARG00020009249(AQP7);ENSOARG00020012577(PLIN1);ENSOARG00020013470(PTGER3);ENSOARG00020017607(FABP4);ENSOARG00020022501(PRKG1);ENSOARG00020022595(ADCY2)	K08041+K08771+K08768+K04260+K08753+K07376+K08042
Organismal Systems	Immune system	Complement and coagulation cascades	9	84	0.0212596	0.416689	ko04610	ENSOARG00020000314(MASP1);ENSOARG00020007257(C4A);ENSOARG00020009383(C4A);ENSOARG00020012895(CD55);ENSOARG00020013508(CR2);ENSOARG00020014357(SERPINB2);ENSOARG00020021121(SERPINA1);ENSOARG00020022383(C1R);ENSOARG00020025622(PLAT)	K03992+K03989+K03989+K04006+K04012+K19821+K03984+K01330+K01343
Human Diseases	Substance dependence	Cocaine addiction	6	49	0.0313972	0.508448	ko05030	ENSOARG00020001282(CREB3L4);ENSOARG00020002958(GRIN2B);ENSOARG00020007423(TH);ENSOARG00020010081(Rgs9);ENSOARG00020014060(CDK5R1);ENSOARG00020014711(PPP1R1B)	K09048+K05210+K00501+K13765+K11716+K15494
Human Diseases	Cardiovascular disease	Dilated cardiomyopathy	10	105	0.0326112	0.508448	ko05414	ENSOARG00020002646(ADCY1);ENSOARG00020008230(Tgfb2);ENSOARG00020009797(Itgb4);ENSOARG00020013401(ITGA8);ENSOARG00020016304(CACNB1);ENSOARG00020017689(DMD);ENSOARG00020019542(DMD);ENSOARG00020022595(ADCY2);ENSOARG00020023133(TNNT2);ENSOARG00020024858(MYL3)	K08041+K13376+K06525+K06584+K04862+K10366+K10366+K08042+K12045+K12749
Metabolism	Glycan biosynthesis and metabolism	Glycosaminoglycan biosynthesis - keratan sulfate	3	15	0.0342161	0.508448	ko00533	ENSOARG00020005718(CHST2);ENSOARG00020011135(B3GNT7);MSTRG.5869(CHST1)	K04745+K09664+K01022
Environmental Information Processing	Signal transduction	cAMP signaling pathway	18	232	0.0357737	0.508448	ko04024	ENSOARG00020001282(CREB3L4);ENSOARG00020001339(GLI1);ENSOARG00020001378(TIAM1);ENSOARG00020001961(CHRM2);ENSOARG00020002646(ADCY1);ENSOARG00020002958(GRIN2B);ENSOARG00020005033(PTGER2);ENSOARG00020007736(ATP1B1);ENSOARG00020009244(VIPR2);ENSOARG00020009904(EDN3);ENSOARG00020011634(CALML4);ENSOARG00020013470(PTGER3);ENSOARG00020014711(PPP1R1B);ENSOARG00020017612(GRIA1);ENSOARG00020017909(PLCE1);EN…	K09048+K16797+K05731+K04130+K08041+K05210+K04259+K01540+K04590+K05227+K02183+K04260+K15494+K05197+K05860+K08042+K06231+K18435
Human Diseases	Infectious disease: viral	Human papillomavirus infection	26	366	0.0358127	0.508448	ko05165	ENSOARG00020001023(LAMC3);ENSOARG00020001282(CREB3L4);ENSOARG00020002230(WNT16);ENSOARG00020002410(COL2A1);ENSOARG00020004101(FOXO1);ENSOARG00020004359(THBS4);ENSOARG00020005560(ATP6V1B1);ENSOARG00020005683(TNC);ENSOARG00020008733(THBS1);ENSOARG00020009797(Itgb4);ENSOARG00020012432(COL1A1);ENSOARG00020012624(RBPJL);ENSOARG00020013139(FZD1);ENSOARG00020013401(ITGA8);ENSOARG00020015652(Wnt5b);ENSOA…	K06247+K09048+K01558+K19719+K07201+K04659+K02147+K06252+K16857+K06525+K06236+K06053+K02432+K06584+K00444+K10152+K12075+K06237+K00408+K06236+K06090+K07205+K02432+K06751+K11583+K04659

## Sheet: Sheet4
Supplementary Table 4. Top 20 GO enriched pathway analysis of DE mRNAs
id	num	qvalue	per	ratio	class	ID	Descrption	Pvalue	Qvalue	Up	Down	fg_num	bg_num
GO:0044707 single-multicellular organism process	374	1.44147e-13	53.429	0.071	Biological Process	GO:0044707	single-multicellular organism process	4.33916e-17	1.44147e-13	173	201	374	5269
GO:0022610 biological adhesion	135	4.60116e-13	19.286	0.103	Biological Process	GO:0022610	biological adhesion	2.77011e-16	4.60116e-13	52	83	135	1308
GO:0007155 cell adhesion	116	1.91226e-12	16.571	0.108	Biological Process	GO:0007155	cell adhesion	1.7269e-15	1.91226e-12	45	71	116	1071
GO:0031012 extracellular matrix	54	4.54016e-12	7.552	0.161	Cellular Component	GO:0031012	extracellular matrix	1.47888e-14	4.54016e-12	13	41	54	336
GO:0005576 extracellular region	133	6.91075e-12	18.601	0.096	Cellular Component	GO:0005576	extracellular region	4.50212e-14	6.91075e-12	40	93	133	1390
GO:0044421 extracellular region part	130	7.8181e-12	18.182	0.096	Cellular Component	GO:0044421	extracellular region part	7.63984e-14	7.8181e-12	38	92	130	1355
GO:0048731 system development	275	5.43881e-11	39.286	0.075	Biological Process	GO:0048731	system development	6.54884e-14	5.43881e-11	137	138	275	3679
GO:0007275 multicellular organism development	295	9.02916e-11	42.143	0.073	Biological Process	GO:0007275	multicellular organism development	1.35899e-13	9.02916e-11	145	150	295	4055
GO:0034728 nucleosome organization	38	9.07556e-11	5.429	0.202	Biological Process	GO:0034728	nucleosome organization	1.63917e-13	9.07556e-11	34	4	38	188
GO:0071824 protein-DNA complex subunit organization	39	2.85252e-10	5.571	0.19	Biological Process	GO:0071824	protein-DNA complex subunit organization	6.01074e-13	2.85252e-10	34	5	39	205
GO:0032501 multicellular organismal process	412	4.28017e-10	58.857	0.065	Biological Process	GO:0032501	multicellular organismal process	1.03074e-12	4.28017e-10	191	221	412	6321
GO:0044767 single-organism developmental process	360	2.46152e-09	51.429	0.067	Biological Process	GO:0044767	single-organism developmental process	6.66877e-12	2.46152e-09	175	185	360	5382
GO:0071944 cell periphery	120	1.31666e-08	16.783	0.089	Cellular Component	GO:0071944	cell periphery	1.71552e-10	1.31666e-08	57	63	120	1355
GO:0098742 cell-cell adhesion via plasma-membrane adhesion molecules	33	1.34904e-08	4.714	0.19	Biological Process	GO:0098742	cell-cell adhesion via plasma-membrane adhesion molecules	4.06092e-11	1.34904e-08	11	22	33	174
GO:0006928 movement of cell or subcellular component	142	2.0075e-08	20.286	0.086	Biological Process	GO:0006928	movement of cell or subcellular component	6.64735e-11	2.0075e-08	66	76	142	1647
GO:0048513 animal organ development	194	2.25903e-08	27.714	0.078	Biological Process	GO:0048513	animal organ development	8.59312e-11	2.25903e-08	94	100	194	2495
GO:0048856 anatomical structure development	326	2.25903e-08	46.571	0.067	Biological Process	GO:0048856	anatomical structure development	8.84027e-11	2.25903e-08	156	170	326	4835
GO:0043062 extracellular structure organization	48	2.49391e-08	6.857	0.141	Biological Process	GO:0043062	extracellular structure organization	1.05101e-10	2.49391e-08	16	32	48	340
GO:0032502 developmental process	370	2.52764e-08	52.857	0.065	Biological Process	GO:0032502	developmental process	1.14132e-10	2.52764e-08	178	192	370	5677
GO:0005886 plasma membrane	115	3.3703e-08	16.084	0.088	Cellular Component	GO:0005886	plasma membrane	5.48909e-10	3.3703e-08	55	60	115	1303

## Sheet: Sheet5
Supplementary Table 5. The top 20 pathways of up-regulated gene enrichment
KEGG_A_class	KEGG_B_class	Pathway	TWS-vs-TWP_up (208)	All (9208)	Pvalue	Qvalue	Pathway ID	Genes	K_IDs
Human Diseases	Substance dependence	Alcoholism	47	240	1.34621e-31	2.78665e-29	ko05034	ENSOARG00020002958(GRIN2B);ENSOARG00020006316(H2BC5);ENSOARG00020006725(H4-I);ENSOARG00020006745(H3-I);ENSOARG00020006772(H2AC18);ENSOARG00020006796(H2BC21);ENSOARG00020006797(H2BC11);ENSOARG00020006832(H2AC18);ENSOARG00020006850(H3-I);ENSOARG00020007175(H2BC4);ENSOARG00020007176(H3C1);ENSOARG00020007181(H2AC11);ENSOARG00020007188(H3C1);ENSOARG00020007229(H3C1);ENSOARG00020007246(H2BC3);ENSOARG00…	K05210+K11252+K11254+K11253+K11251+K11252+K11252+K11251+K11253+K11252+K11253+K11251+K11253+K11253+K11252+K11251+K11252+K11253+K11252+K11251+K11254+K11253+K11251+K11252+K11254+K11252+K11251+K11253+K11252+K11251+K11251+K11252+K11251+K11251+K11252+K11253+K11254+K11251+K11252+K11252+K11251+K11252+K02183+K11251+K11252+K11251+K15014
Human Diseases	Immune disease	Systemic lupus erythematosus	45	241	2.74375e-29	2.83978e-27	ko05322	ENSOARG00020002958(GRIN2B);ENSOARG00020006316(H2BC5);ENSOARG00020006725(H4-I);ENSOARG00020006745(H3-I);ENSOARG00020006772(H2AC18);ENSOARG00020006796(H2BC21);ENSOARG00020006797(H2BC11);ENSOARG00020006832(H2AC18);ENSOARG00020006850(H3-I);ENSOARG00020007175(H2BC4);ENSOARG00020007176(H3C1);ENSOARG00020007181(H2AC11);ENSOARG00020007188(H3C1);ENSOARG00020007229(H3C1);ENSOARG00020007246(H2BC3);ENSOARG00…	K05210+K11252+K11254+K11253+K11251+K11252+K11252+K11251+K11253+K11252+K11253+K11251+K11253+K11253+K11252+K11251+K11252+K11253+K11252+K11251+K11254+K11253+K11251+K11252+K11254+K11252+K11251+K11253+K11252+K11251+K11251+K11252+K11251+K11251+K11252+K11253+K11254+K11251+K11252+K11252+K11251+K11252+K11251+K11252+K11251
Human Diseases	Cancer: overview	Viral carcinogenesis	23	271	4.12537e-08	2.84651e-06	ko05203	ENSOARG00020006316(H2BC5);ENSOARG00020006725(H4-I);ENSOARG00020006796(H2BC21);ENSOARG00020006797(H2BC11);ENSOARG00020007175(H2BC4);ENSOARG00020007246(H2BC3);ENSOARG00020007288(H2BC4);ENSOARG00020007303(H2BC15);ENSOARG00020007352(H4-I);ENSOARG00020007477(H2BC4);ENSOARG00020007735(H4-I);ENSOARG00020007746(H2BC4);ENSOARG00020007815(H2BC4);ENSOARG00020008200(H2BC11);ENSOARG00020008987(H2BC4);ENSOARG0…	K11252+K11254+K11252+K11252+K11252+K11252+K11252+K11252+K11254+K11252+K11254+K11252+K11252+K11252+K11252+K11254+K11252+K11252+K11252+K03875+K10152+K12886+K11252
Cellular Processes	Cell growth and death	Necroptosis	15	200	4.52423e-05	0.00234129	ko04217	ENSOARG00020006772(H2AC18);ENSOARG00020006832(H2AC18);ENSOARG00020007181(H2AC11);ENSOARG00020007270(H2AC4);ENSOARG00020007323(H2AC7);ENSOARG00020007463(H2AC11);ENSOARG00020007749(H2AC11);ENSOARG00020008121(H2AC12);ENSOARG00020008182(H2AC11);ENSOARG00020008220(H2AC12);ENSOARG00020008332(H2AC11);ENSOARG00020009229(H2AC4);ENSOARG00020009296(H2AC11);ENSOARG00020013975(H2AX);ENSOARG00020016951(H2AW)	K11251+K11251+K11251+K11251+K11251+K11251+K11251+K11251+K11251+K11251+K11251+K11251+K11251+K11251+K11251
Human Diseases	Cancer: overview	Transcriptional misregulation in cancer	15	251	0.000554057	0.022938	ko05202	ENSOARG00020000857(Etv5);ENSOARG00020006745(H3-I);ENSOARG00020006850(H3-I);ENSOARG00020007176(H3C1);ENSOARG00020007188(H3C1);ENSOARG00020007229(H3C1);ENSOARG00020007289(H3C1);ENSOARG00020007365(H3C1);ENSOARG00020007773(H3C1);ENSOARG00020009029(H3C1);ENSOARG00020010364(NGFR);ENSOARG00020010405(SIX4);ENSOARG00020021392(TSPAN7);ENSOARG00020022958(ZBTB16);ENSOARG00020025622(PLAT)	K15593+K11253+K11253+K11253+K11253+K11253+K11253+K11253+K11253+K11253+K02583+K15615+K06571+K10055+K01343
Environmental Information Processing	Signal transduction	Hippo signaling pathway - multiple species	4	31	0.00493421	0.165459	ko04392	ENSOARG00020011486(TEAD4);ENSOARG00020017458(DCHS2);MSTRG.6278(DCHS2);MSTRG.6279(Dchs1)	K09448+K16507+K16507+K16507
Cellular Processes	Cellular community - eukaryotes	Gap junction	7	95	0.00559523	0.165459	ko04540	ENSOARG00020000944(TUBA1C);ENSOARG00020002646(ADCY1);ENSOARG00020005816(GJD2);ENSOARG00020006539(TUBB2B);ENSOARG00020022501(PRKG1);ENSOARG00020022595(ADCY2);ENSOARG00020023513(TUBB6)	K07374+K08041+K07373+K07375+K07376+K08042+K07375
Organismal Systems	Environmental adaptation	Circadian entrainment	7	105	0.00954908	0.196165	ko04713	ENSOARG00020002646(ADCY1);ENSOARG00020002958(GRIN2B);ENSOARG00020011634(CALML4);ENSOARG00020017612(GRIA1);ENSOARG00020022501(PRKG1);ENSOARG00020022543(Per1);ENSOARG00020022595(ADCY2)	K08041+K05210+K02183+K05197+K07376+K21944+K08042
Human Diseases	Cardiovascular disease	Dilated cardiomyopathy	7	105	0.00954908	0.196165	ko05414	ENSOARG00020002646(ADCY1);ENSOARG00020016304(CACNB1);ENSOARG00020017689(DMD);ENSOARG00020019542(DMD);ENSOARG00020022595(ADCY2);ENSOARG00020023133(TNNT2);ENSOARG00020024858(MYL3)	K08041+K04862+K10366+K10366+K08042+K12045+K12749
Human Diseases	Substance dependence	Nicotine addiction	4	38	0.0102404	0.196165	ko05033	ENSOARG00020002091(CACNA1A);ENSOARG00020002958(GRIN2B);ENSOARG00020006461(GABRA3);ENSOARG00020017612(GRIA1)	K04344+K05210+K05175+K05197
Organismal Systems	Sensory system	Taste transduction	6	82	0.0104242	0.196165	ko04742	ENSOARG00020002091(CACNA1A);ENSOARG00020006461(GABRA3);ENSOARG00020007222(SCN2A);ENSOARG00020011447(P2rx3);MSTRG.7261(--);MSTRG.7262(--)	K04344+K05175+K04834+K05217+K08474+K08474
Environmental Information Processing	Signal transduction	Calcium signaling pathway	12	254	0.012522	0.216004	ko04020	ENSOARG00020001961(CHRM2);ENSOARG00020002091(CACNA1A);ENSOARG00020002646(ADCY1);ENSOARG00020011447(P2rx3);ENSOARG00020011634(CALML4);ENSOARG00020016581(P2RX5);ENSOARG00020017909(PLCE1);ENSOARG00020020114(MCU);ENSOARG00020022203(ERBB4);ENSOARG00020022595(ADCY2);ENSOARG00020024093(CACNA1E);ENSOARG00020025222(CAMK1)	K04130+K04344+K08041+K05217+K02183+K05219+K05860+K20858+K05085+K08042+K04852+K08794
Human Diseases	Substance dependence	Morphine addiction	6	98	0.0233485	0.34905	ko05032	ENSOARG00020002091(CACNA1A);ENSOARG00020002646(ADCY1);ENSOARG00020006461(GABRA3);ENSOARG00020022379(Pde7b);ENSOARG00020022595(ADCY2);ENSOARG00020023251(PDE8B)	K04344+K08041+K05175+K18436+K08042+K18437
Organismal Systems	Development and regeneration	Axon guidance	9	184	0.0236073	0.34905	ko04360	ENSOARG00020000152(NTNG2);ENSOARG00020000230(EPHA5);ENSOARG00020002625(Epha3);ENSOARG00020006245(CFL2);ENSOARG00020009683(SEMA5B);ENSOARG00020010142(RHOD);ENSOARG00020012027(ABLIM2);ENSOARG00020013194(TRPC3);ENSOARG00020023876(ABLIM3)	K16359+K05106+K05104+K05765+K06841+K07530+K07520+K04966+K07520
Human Diseases	Infectious disease: bacterial	Shigellosis	12	298	0.0376677	0.507545	ko05131	ENSOARG00020003986(PRKCQ);ENSOARG00020006745(H3-I);ENSOARG00020006850(H3-I);ENSOARG00020007176(H3C1);ENSOARG00020007188(H3C1);ENSOARG00020007229(H3C1);ENSOARG00020007289(H3C1);ENSOARG00020007365(H3C1);ENSOARG00020007773(H3C1);ENSOARG00020008661(MYL7);ENSOARG00020009029(H3C1);ENSOARG00020017909(PLCE1)	K18052+K11253+K11253+K11253+K11253+K11253+K11253+K11253+K11253+K12754+K11253+K05860
Organismal Systems	Circulatory system	Vascular smooth muscle contraction	7	140	0.0392306	0.507545	ko04270	ENSOARG00020002646(ADCY1);ENSOARG00020003986(PRKCQ);ENSOARG00020004484(Myl6b);ENSOARG00020009904(EDN3);ENSOARG00020011634(CALML4);ENSOARG00020022501(PRKG1);ENSOARG00020022595(ADCY2)	K08041+K18052+K12751+K05227+K02183+K07376+K08042
Organismal Systems	Nervous system	Dopaminergic synapse	7	146	0.0474002	0.548544	ko04728	ENSOARG00020002091(CACNA1A);ENSOARG00020002958(GRIN2B);ENSOARG00020010370(Scn1a);ENSOARG00020011634(CALML4);ENSOARG00020017612(GRIA1);ENSOARG00020024809(KIF5C);ENSOARG00020024827(PPP2R3B)	K04344+K05210+K04833+K02183+K05197+K10396+K11583
Metabolism	Glycan biosynthesis and metabolism	Glycosphingolipid biosynthesis - ganglio series	2	17	0.0552899	0.548544	ko00604	ENSOARG00020009312(ST8SIA5);ENSOARG00020017136(ST6GALNAC3)	K03369+K03373
Organismal Systems	Endocrine system	Oxytocin signaling pathway	7	153	0.0582167	0.548544	ko04921	ENSOARG00020002646(ADCY1);ENSOARG00020004484(Myl6b);ENSOARG00020005458(RCAN1);ENSOARG00020011634(CALML4);ENSOARG00020016304(CACNB1);ENSOARG00020022595(ADCY2);ENSOARG00020025222(CAMK1)	K08041+K12751+K17901+K02183+K04862+K08042+K08794
Environmental Information Processing	Signaling molecules and interaction	Cell adhesion molecules	9	218	0.058821	0.548544	ko04514	ENSOARG00020000152(NTNG2);ENSOARG00020000771(CD8B);ENSOARG00020001627(Nrxn1);ENSOARG00020005070(PVR);ENSOARG00020009874(JAM3);ENSOARG00020017604(LRRC4B);ENSOARG00020019782(NCAM1);ENSOARG00020022535(NLGN4X);ENSOARG00020025259(CDH2)	K16359+K06459+K07377+K06539+K06785+K16360+K06491+K07378+K06736

## Sheet: Sheet6
Supplementary Table 6. The top 20 pathways of down-regulated gene enrichment
KEGG_A_class	KEGG_B_class	Pathway	TWS-vs-TWP_down (243)	All (9208)	Pvalue	Qvalue	Pathway ID	Genes	K_IDs
Organismal Systems	Endocrine system	PPAR signaling pathway	12	89	3.41238e-06	0.000501966	ko03320	ENSOARG00020000398(ADIPOQ);ENSOARG00020000574(LPL);ENSOARG00020000681(ACSL6);ENSOARG00020001485(HMGCS2);ENSOARG00020006802(ACSBG1);ENSOARG00020009249(AQP7);ENSOARG00020012577(PLIN1);ENSOARG00020013457(PCK1);ENSOARG00020016357(PLTP);ENSOARG00020017607(FABP4);ENSOARG00020017617(Acsl5);ENSOARG00020025834(PPARG)	K07296+K01059+K01897+K01641+K15013+K08771+K08768+K01596+K08761+K08753+K01897+K08530
Metabolism	Lipid metabolism	Glycerolipid metabolism	11	75	3.80277e-06	0.000501966	ko00561	ENSOARG00020000574(LPL);ENSOARG00020001308(PNPLA3);ENSOARG00020002513(AGPAT2);ENSOARG00020005412(MOGAT2);ENSOARG00020005462(DGAT2);ENSOARG00020017122(GPAM);ENSOARG00020018154(PLPP4);ENSOARG00020020566(ALDH2);ENSOARG00020024797(MOGAT3);ENSOARG00020024830(MOGAT3);ENSOARG00020024954(PNLIPRP3)	K01059+K13534+K13509+K14457+K11160+K00629+K18693+K00128+K14456+K14456+K14076
Human Diseases	Cancer: specific types	Basal cell carcinoma	9	64	4.15608e-05	0.00365735	ko05217	ENSOARG00020001339(GLI1);ENSOARG00020002230(WNT16);ENSOARG00020003214(PTCH2);ENSOARG00020013139(FZD1);ENSOARG00020015652(Wnt5b);ENSOARG00020017488(WNT4);ENSOARG00020022160(SHH);ENSOARG00020023182(FZD7);ENSOARG00020025042(HHIP)	K16797+K01558+K11101+K02432+K00444+K00408+K11988+K02432+K06231
Organismal Systems	Digestive system	Protein digestion and absorption	11	127	0.000517009	0.0341226	ko04974	ENSOARG00020000523(COL28A1);ENSOARG00020005710(CPA3);ENSOARG00020007736(ATP1B1);ENSOARG00020012061(COL14A1);ENSOARG00020012079(DPP4);ENSOARG00020012432(COL1A1);ENSOARG00020013296(COL3A1);ENSOARG00020017079(COL4A5);ENSOARG00020017657(COL1A2);ENSOARG00020017807(XPNPEP2);ENSOARG00020020966(ELN)	K23619+K08780+K01540+K08133+K01278+K06236+K19720+K06237+K06236+K14208+K14211
Organismal Systems	Immune system	Complement and coagulation cascades	8	84	0.00162233	0.0759282	ko04610	ENSOARG00020000314(MASP1);ENSOARG00020007257(C4A);ENSOARG00020009383(C4A);ENSOARG00020012895(CD55);ENSOARG00020013508(CR2);ENSOARG00020014357(SERPINB2);ENSOARG00020021121(SERPINA1);ENSOARG00020022383(C1R)	K03992+K03989+K03989+K04006+K04012+K19821+K03984+K01330
Environmental Information Processing	Signaling molecules and interaction	ECM-receptor interaction	8	86	0.00188755	0.0759282	ko04512	ENSOARG00020001023(LAMC3);ENSOARG00020008733(THBS1);ENSOARG00020009797(Itgb4);ENSOARG00020012432(COL1A1);ENSOARG00020013401(ITGA8);ENSOARG00020017079(COL4A5);ENSOARG00020017657(COL1A2);ENSOARG00020026173(THBS2)	K06247+K16857+K06525+K06236+K06584+K06237+K06236+K04659
Metabolism	Metabolism of cofactors and vitamins	Retinol metabolism	7	68	0.00201325	0.0759282	ko00830	ENSOARG00020007013(CYP26B1);ENSOARG00020015070(Aox4);ENSOARG00020015568(ADH4);ENSOARG00020016268(CYP2B4);ENSOARG00020019752(RDH12);ENSOARG00020025547(SDR16C5);ENSOARG00020025564(SDR16C6)	K12664+K00157+K13980+K07412+K11153+K15734+K15734
Organismal Systems	Digestive system	Fat digestion and absorption	6	53	0.00258196	0.0852046	ko04975	ENSOARG00020002513(AGPAT2);ENSOARG00020005412(MOGAT2);ENSOARG00020005462(DGAT2);ENSOARG00020020555(PLA2G3);ENSOARG00020024797(MOGAT3);ENSOARG00020024830(MOGAT3)	K13509+K14457+K11160+K01047+K14456+K14456
Human Diseases	Infectious disease: viral	Human papillomavirus infection	19	366	0.00373021	0.10942	ko05165	ENSOARG00020001023(LAMC3);ENSOARG00020001282(CREB3L4);ENSOARG00020002230(WNT16);ENSOARG00020004101(FOXO1);ENSOARG00020005560(ATP6V1B1);ENSOARG00020008733(THBS1);ENSOARG00020009797(Itgb4);ENSOARG00020012432(COL1A1);ENSOARG00020012624(RBPJL);ENSOARG00020013139(FZD1);ENSOARG00020013401(ITGA8);ENSOARG00020015652(Wnt5b);ENSOARG00020017079(COL4A5);ENSOARG00020017488(WNT4);ENSOARG00020017657(COL1A2);ENS…	K06247+K09048+K01558+K07201+K02147+K16857+K06525+K06236+K06053+K02432+K06584+K00444+K06237+K00408+K06236+K06090+K02432+K06751+K04659
Human Diseases	Cancer: overview	Proteoglycans in cancer	13	222	0.00591931	0.15627	ko05205	ENSOARG00020001378(TIAM1);ENSOARG00020002230(WNT16);ENSOARG00020008230(Tgfb2);ENSOARG00020008733(THBS1);ENSOARG00020009658(LUM);ENSOARG00020009720(DCN);ENSOARG00020012432(COL1A1);ENSOARG00020013139(FZD1);ENSOARG00020015652(Wnt5b);ENSOARG00020017488(WNT4);ENSOARG00020017657(COL1A2);ENSOARG00020022160(SHH);ENSOARG00020023182(FZD7)	K05731+K01558+K13376+K16857+K08122+K04660+K06236+K02432+K00444+K00408+K06236+K11988+K02432
Metabolism	Carbohydrate metabolism	Butanoate metabolism	4	30	0.00756043	0.179421	ko00650	ENSOARG00020001485(HMGCS2);ENSOARG00020006708(OXCT1);ENSOARG00020017006(ACSM1);ENSOARG00020017247(ACSM3)	K01641+K01027+K23756+K01896
Metabolism	Global and overview maps	Metabolic pathways	59	1671	0.00918658	0.179421	ko01100	ENSOARG00020000681(ACSL6);ENSOARG00020001219(DPYD);ENSOARG00020001308(PNPLA3);ENSOARG00020001485(HMGCS2);ENSOARG00020001765(PIK3C2G);ENSOARG00020002177(PLCH1);ENSOARG00020002356(PSAT1);ENSOARG00020002513(AGPAT2);ENSOARG00020002620(FBP2);ENSOARG00020003083(KYAT1);ENSOARG00020003599(NT5E);ENSOARG00020005236(HDC);ENSOARG00020005434(Acss1);ENSOARG00020005462(DGAT2);ENSOARG00020005560(ATP6V1B1);ENSOAR…	K01897+K00207+K13534+K01641+K00923+K19006+K00831+K13509+K03841+K00816+K19970+K01590+K01895+K11160+K02147+K13368+K01027+K15013+K12664+K13755+K10250+K00501+K00799+K00710+K00471+K00933+K13240+K01596+K00129+K09656+K04718+K01079+K00628+K00157+K00981+K13980+K07412+K23756+K00629+K01896+K00939+K00939+K01897+K04717+K00456+K11153+K01047+K00128+K09668+K00460+K00071+K08021+K10203+K14456+K14456+K14076+K01509+…
Human Diseases	Infectious disease: parasitic	Amoebiasis	8	112	0.00944051	0.179421	ko05146	ENSOARG00020001023(LAMC3);ENSOARG00020008230(Tgfb2);ENSOARG00020012432(COL1A1);ENSOARG00020013296(COL3A1);ENSOARG00020014134(SERPINB4);ENSOARG00020014406(SERPINB10);ENSOARG00020017079(COL4A5);ENSOARG00020017657(COL1A2)	K06247+K13376+K06236+K19720+K13963+K13963+K06237+K06236
Metabolism	Global and overview maps	Fatty acid metabolism	6	69	0.00951474	0.179421	ko01212	ENSOARG00020000681(ACSL6);ENSOARG00020006802(ACSBG1);ENSOARG00020007062(ELOVL7);ENSOARG00020017617(Acsl5);ENSOARG00020023319(ELOVL6);ENSOARG00020025469(ELOVL3)	K01897+K15013+K10250+K01897+K10203+K10248
Organismal Systems	Endocrine system	Adipocytokine signaling pathway	6	73	0.0123896	0.18667	ko04920	ENSOARG00020000398(ADIPOQ);ENSOARG00020000681(ACSL6);ENSOARG00020006509(LEPR);ENSOARG00020006802(ACSBG1);ENSOARG00020013457(PCK1);ENSOARG00020017617(Acsl5)	K07296+K01897+K05062+K15013+K01596+K01897
Metabolism	Lipid metabolism	Fatty acid degradation	5	53	0.0125799	0.18667	ko00071	ENSOARG00020000681(ACSL6);ENSOARG00020006802(ACSBG1);ENSOARG00020015568(ADH4);ENSOARG00020017617(Acsl5);ENSOARG00020020566(ALDH2)	K01897+K15013+K13980+K01897+K00128
Environmental Information Processing	Signal transduction	Hedgehog signaling pathway	5	53	0.0125799	0.18667	ko04340	ENSOARG00020001339(GLI1);ENSOARG00020003214(PTCH2);ENSOARG00020004893(LRP2);ENSOARG00020022160(SHH);ENSOARG00020025042(HHIP)	K16797+K11101+K06233+K11988+K06231
Metabolism	Carbohydrate metabolism	Glycolysis / Gluconeogenesis	6	74	0.0131943	0.18667	ko00010	ENSOARG00020002620(FBP2);ENSOARG00020005434(Acss1);ENSOARG00020013457(PCK1);ENSOARG00020013912(ALDH3B1);ENSOARG00020015568(ADH4);ENSOARG00020020566(ALDH2)	K03841+K01895+K01596+K00129+K13980+K00128
Environmental Information Processing	Signal transduction	Wnt signaling pathway	10	169	0.0139899	0.18667	ko04310	ENSOARG00020002079(LGR5);ENSOARG00020002230(WNT16);ENSOARG00020007262(WIF1);ENSOARG00020009461(LGR4);ENSOARG00020013139(FZD1);ENSOARG00020015652(Wnt5b);ENSOARG00020017488(WNT4);ENSOARG00020019837(SOST);ENSOARG00020020999(Lgr6);ENSOARG00020023182(FZD7)	K04308+K01558+K01691+K04309+K02432+K00444+K00408+K16834+K08399+K02432
Metabolism	Lipid metabolism	Fatty acid biosynthesis	3	20	0.0148487	0.18667	ko00061	ENSOARG00020000681(ACSL6);ENSOARG00020006802(ACSBG1);ENSOARG00020017617(Acsl5)	K01897+K15013+K01897

## Sheet: Sheet7
Supplementary Table 7. Top 20 KEGG analysis of DE circRNAs
KEGG_A_class	KEGG_B_class	Pathway	TWS-vs-TWP (109)	All (9069)	Pvalue	Qvalue	Pathway ID	Genes	K_IDs
Organismal Systems	Endocrine system	Thyroid hormone signaling pathway	8	122	0.000104147	0.0120782	ko04919	ENSOARG00020003807(MED12L);ENSOARG00020005210(AKT3);ENSOARG00020008811(NCOA2);ENSOARG00020009407(TBC1D4);ENSOARG00020010835(PIK3CB);ENSOARG00020015094(ITGAV);ENSOARG00020017909(PLCE1);ENSOARG00020020912(NCOA1)	K15162+K04456+K11255+K17902+K00922+K06487+K05860+K09101
Cellular Processes	Cellular community - eukaryotes	Focal adhesion	10	201	0.000144768	0.0120782	ko04510	ENSOARG00020005126(LAMA4);ENSOARG00020005176(IGF1R);ENSOARG00020005210(AKT3);ENSOARG00020006660(ITGA7);ENSOARG00020009797(Itgb4);ENSOARG00020010835(PIK3CB);ENSOARG00020012432(COL1A1);ENSOARG00020015094(ITGAV);ENSOARG00020024201(DOCK1);ENSOARG00020026428(MAPK8)	K06241+K05087+K04456+K06583+K06525+K00922+K06236+K06487+K13708+K04440
Environmental Information Processing	Signal transduction	Phosphatidylinositol signaling system	7	100	0.000190792	0.0120782	ko04070	ENSOARG00020000444(SYNJ1);ENSOARG00020010835(PIK3CB);ENSOARG00020014612(PI4KB);ENSOARG00020015132(CDS1);ENSOARG00020017909(PLCE1);ENSOARG00020017932(PPIP5K2);ENSOARG00020026061(PI4KA)	K20279+K00922+K19801+K00981+K05860+K13024+K00888
Human Diseases	Endocrine and metabolic disease	AGE-RAGE signaling pathway in diabetic complications	7	101	0.000202995	0.0120782	ko04933	ENSOARG00020005210(AKT3);ENSOARG00020008589(SMAD3);ENSOARG00020010835(PIK3CB);ENSOARG00020012432(COL1A1);ENSOARG00020013296(COL3A1);ENSOARG00020017909(PLCE1);ENSOARG00020026428(MAPK8)	K04456+K23605+K00922+K06236+K19720+K05860+K04440
Human Diseases	Cardiovascular disease	Arrhythmogenic right ventricular cardiomyopathy	6	81	0.000410173	0.0182045	ko05412	ENSOARG00020004383(Slc8a3);ENSOARG00020006660(ITGA7);ENSOARG00020009797(Itgb4);ENSOARG00020009832(SLC8A1);ENSOARG00020015094(ITGAV);ENSOARG00020019542(DMD)	K05849+K06583+K06525+K05849+K06487+K10366
Human Diseases	Cancer: overview	Pathways in cancer	17	574	0.000458936	0.0182045	ko05200	ENSOARG00020000672(LPAR1);ENSOARG00020002334(Ptch1);ENSOARG00020005126(LAMA4);ENSOARG00020005176(IGF1R);ENSOARG00020005210(AKT3);ENSOARG00020007664(GSTM1);ENSOARG00020008589(SMAD3);ENSOARG00020010835(PIK3CB);ENSOARG00020012095(FGFR4);ENSOARG00020014242(Camk2d);ENSOARG00020015094(ITGAV);ENSOARG00020016326(MSH3);ENSOARG00020016657(Axin1);ENSOARG00020018149(RPS6KA5);ENSOARG00020020912(NCOA1);ENSOARG…	K04289+K06225+K06241+K05087+K04456+K00799+K23605+K00922+K05095+K04515+K06487+K08736+K02157+K04445+K09101+K08530+K04440
Human Diseases	Cardiovascular disease	Hypertrophic cardiomyopathy	6	95	0.000959132	0.0326105	ko05410	ENSOARG00020004383(Slc8a3);ENSOARG00020006660(ITGA7);ENSOARG00020009797(Itgb4);ENSOARG00020009832(SLC8A1);ENSOARG00020015094(ITGAV);ENSOARG00020019542(DMD)	K05849+K06583+K06525+K05849+K06487+K10366
Cellular Processes	Cell motility	Regulation of actin cytoskeleton	9	223	0.00141553	0.0383744	ko04810	ENSOARG00020000672(LPAR1);ENSOARG00020003805(DIAPH3);ENSOARG00020006660(ITGA7);ENSOARG00020009797(Itgb4);ENSOARG00020010835(PIK3CB);ENSOARG00020012095(FGFR4);ENSOARG00020015094(ITGAV);ENSOARG00020020376(Cyfip1);ENSOARG00020024201(DOCK1)	K04289+K05745+K06583+K06525+K00922+K05095+K06487+K05749+K13708
Human Diseases	Cancer: specific types	Colorectal cancer	6	103	0.00146048	0.0383744	ko05210	ENSOARG00020005210(AKT3);ENSOARG00020008589(SMAD3);ENSOARG00020010835(PIK3CB);ENSOARG00020016326(MSH3);ENSOARG00020016657(Axin1);ENSOARG00020026428(MAPK8)	K04456+K23605+K00922+K08736+K02157+K04440
Human Diseases	Cardiovascular disease	Dilated cardiomyopathy	6	105	0.00161237	0.0383744	ko05414	ENSOARG00020004383(Slc8a3);ENSOARG00020006660(ITGA7);ENSOARG00020009797(Itgb4);ENSOARG00020009832(SLC8A1);ENSOARG00020015094(ITGAV);ENSOARG00020019542(DMD)	K05849+K06583+K06525+K05849+K06487+K10366
Metabolism	Carbohydrate metabolism	Inositol phosphate metabolism	5	73	0.00179569	0.0388522	ko00562	ENSOARG00020000444(SYNJ1);ENSOARG00020010835(PIK3CB);ENSOARG00020014612(PI4KB);ENSOARG00020017909(PLCE1);ENSOARG00020026061(PI4KA)	K20279+K00922+K19801+K05860+K00888
Cellular Processes	Cellular community - eukaryotes	Adherens junction	5	75	0.00202465	0.0401556	ko04520	ENSOARG00020005176(IGF1R);ENSOARG00020008589(SMAD3);ENSOARG00020010566(LMO7);ENSOARG00020013119(CTNND1);ENSOARG00020017409(PTPRM)	K05087+K23605+K06084+K05690+K05693
Environmental Information Processing	Signal transduction	ErbB signaling pathway	5	84	0.00332593	0.0548748	ko04012	ENSOARG00020002438(CBLB);ENSOARG00020005210(AKT3);ENSOARG00020010835(PIK3CB);ENSOARG00020014242(Camk2d);ENSOARG00020026428(MAPK8)	K22517+K04456+K00922+K04515+K04440
Environmental Information Processing	Signal transduction	Hedgehog signaling pathway	4	53	0.00367774	0.0548748	ko04340	ENSOARG00020002334(Ptch1);ENSOARG00020005431(CSNK1G3);ENSOARG00020023396(KIF3A);ENSOARG00020026051(CSNK1D)	K06225+K08958+K10394+K08959
Environmental Information Processing	Signaling molecules and interaction	ECM-receptor interaction	5	86	0.00368171	0.0548748	ko04512	ENSOARG00020005126(LAMA4);ENSOARG00020006660(ITGA7);ENSOARG00020009797(Itgb4);ENSOARG00020012432(COL1A1);ENSOARG00020015094(ITGAV)	K06241+K06583+K06525+K06236+K06487
Organismal Systems	Digestive system	Protein digestion and absorption	6	124	0.00372472	0.0548748	ko04974	ENSOARG00020002041(COL24A1);ENSOARG00020004383(Slc8a3);ENSOARG00020009832(SLC8A1);ENSOARG00020012061(COL14A1);ENSOARG00020012432(COL1A1);ENSOARG00020013296(COL3A1)	K19721+K05849+K05849+K08133+K06236+K19720
Organismal Systems	Nervous system	Neurotrophin signaling pathway	6	126	0.0040298	0.0548748	ko04722	ENSOARG00020005210(AKT3);ENSOARG00020006138(RIPK2);ENSOARG00020010835(PIK3CB);ENSOARG00020014242(Camk2d);ENSOARG00020018149(RPS6KA5);ENSOARG00020026428(MAPK8)	K04456+K08846+K00922+K04515+K04445+K04440
Human Diseases	Infectious disease: viral	Human papillomavirus infection	11	363	0.0041502	0.0548748	ko05165	ENSOARG00020005126(LAMA4);ENSOARG00020005210(AKT3);ENSOARG00020006166(TNFRSF1A);ENSOARG00020006660(ITGA7);ENSOARG00020009797(Itgb4);ENSOARG00020010835(PIK3CB);ENSOARG00020011525(ATM);ENSOARG00020012432(COL1A1);ENSOARG00020015094(ITGAV);ENSOARG00020016657(Axin1);ENSOARG00020018651(MPP5)	K06241+K04456+K03158+K06583+K06525+K00922+K04728+K06236+K06487+K02157+K06091
Human Diseases	Cancer: overview	Proteoglycans in cancer	8	218	0.00465517	0.0583122	ko05205	ENSOARG00020002334(Ptch1);ENSOARG00020005176(IGF1R);ENSOARG00020005210(AKT3);ENSOARG00020010835(PIK3CB);ENSOARG00020012432(COL1A1);ENSOARG00020014242(Camk2d);ENSOARG00020015094(ITGAV);ENSOARG00020017909(PLCE1)	K06225+K05087+K04456+K00922+K06236+K04515+K06487+K05860
Cellular Processes	Transport and catabolism	Endocytosis	9	274	0.00561899	0.0668659	ko04144	ENSOARG00020001168(SNX4);ENSOARG00020002438(CBLB);ENSOARG00020005176(IGF1R);ENSOARG00020007758(ASAP2);ENSOARG00020008589(SMAD3);ENSOARG00020009370(ASAP1);ENSOARG00020012095(FGFR4);ENSOARG00020014460(WASHC4);ENSOARG00020020066(AP2B1)	K17919+K22517+K05087+K12488+K23605+K12488+K05095+K18465+K11825

## Sheet: Sheet8
Supplementary Table 8. Top 20 GO analysis of DE circRNAs
id	num	qvalue	per	ratio	class	ID	Descrption	Pvalue	Qvalue	Up	Down	fg_num	bg_num
GO:0030131 clathrin adaptor complex	4	0.0280067	2.105	0.2	Cellular Component	GO:0030131	clathrin adaptor complex	0.000121768	0.0280067	2	2	4	20
GO:0046914 transition metal ion binding	36	0.0328032	20.455	0.025	Molecular Function	GO:0046914	transition metal ion binding	9.61971e-05	0.0328032	15	21	36	1417
GO:0044420 extracellular matrix component	8	0.0333165	4.211	0.062	Cellular Component	GO:0044420	extracellular matrix component	0.000299161	0.0333165	3	5	8	128
GO:0031012 extracellular matrix	13	0.0333165	6.842	0.039	Cellular Component	GO:0031012	extracellular matrix	0.000538754	0.0333165	4	9	13	336
GO:0030118 clathrin coat	4	0.0333165	2.105	0.129	Cellular Component	GO:0030118	clathrin coat	0.000705853	0.0333165	2	2	4	31
GO:0098590 plasma membrane region	14	0.0333165	7.368	0.035	Cellular Component	GO:0098590	plasma membrane region	0.000846227	0.0333165	8	6	14	398
GO:0045202 synapse	14	0.0333165	7.368	0.035	Cellular Component	GO:0045202	synapse	0.000909782	0.0333165	8	6	14	401
GO:0030117 membrane coat	6	0.0333165	3.158	0.067	Cellular Component	GO:0030117	membrane coat	0.00115884	0.0333165	3	3	6	89
GO:0048475 coated membrane	6	0.0333165	3.158	0.067	Cellular Component	GO:0048475	coated membrane	0.00115884	0.0333165	3	3	6	89
GO:0030054 cell junction	23	0.0466824	12.105	0.026	Cellular Component	GO:0030054	cell junction	0.0018267	0.0466824	17	6	23	900
GO:0005578 proteinaceous extracellular matrix	5	0.0468854	2.632	0.074	Cellular Component	GO:0005578	proteinaceous extracellular matrix	0.00204141	0.0468854	0	5	5	68
GO:0030119 AP-type membrane coat adaptor complex	4	0.0468854	2.105	0.095	Cellular Component	GO:0030119	AP-type membrane coat adaptor complex	0.00224235	0.0468854	2	2	4	42
GO:0008047 enzyme activator activity	13	0.0553121	7.386	0.04	Molecular Function	GO:0008047	enzyme activator activity	0.000407246	0.0553121	7	6	13	325
GO:0043169 cation binding	64	0.0553121	36.364	0.019	Molecular Function	GO:0043169	cation binding	0.000582278	0.0553121	33	31	64	3328
GO:0043167 ion binding	69	0.0553121	39.205	0.019	Molecular Function	GO:0043167	ion binding	0.000852536	0.0553121	35	34	69	3713
GO:0030234 enzyme regulator activity	22	0.0553121	12.5	0.028	Molecular Function	GO:0030234	enzyme regulator activity	0.000897418	0.0553121	13	9	22	797
GO:0005520 insulin-like growth factor binding	2	0.0553121	1.136	0.5	Molecular Function	GO:0005520	insulin-like growth factor binding	0.00103699	0.0553121	2	0	2	4
GO:0019838 growth factor binding	6	0.0553121	3.409	0.067	Molecular Function	GO:0019838	growth factor binding	0.00118618	0.0553121	3	3	6	89
GO:0098772 molecular function regulator	25	0.0553121	14.205	0.025	Molecular Function	GO:0098772	molecular function regulator	0.00129764	0.0553121	14	11	25	984
GO:0046872 metal ion binding	43	0.0677872	24.432	0.021	Molecular Function	GO:0046872	metal ion binding	0.0018453	0.0677872	0	0	43	2062

## Sheet: Sheet9
Supplementary Table 9. Top 20 KEGG analysis of DE lncRNAs
KEGG_A_class	KEGG_B_class	Pathway	antisense (28)	All (9208)	Pvalue	Qvalue	Pathway ID	Genes	K_IDs
Organismal Systems	Endocrine system	Insulin secretion	3	87	0.0022501	0.193733	ko04911	ENSOARG00020006528(ATF6B);ENSOARG00020008389(KCNMA1);ENSOARG00020010739(GNAS)	K09049+K04936+K04632
Organismal Systems	Endocrine system	Growth hormone synthesis, secretion and action	3	120	0.00557588	0.193733	ko04935	ENSOARG00020006528(ATF6B);ENSOARG00020010603(Shc2);ENSOARG00020010739(GNAS)	K09049+K17447+K04632
Organismal Systems	Endocrine system	Relaxin signaling pathway	3	134	0.00756696	0.193733	ko04926	ENSOARG00020006528(ATF6B);ENSOARG00020010603(Shc2);ENSOARG00020010739(GNAS)	K09049+K17447+K04632
Organismal Systems	Endocrine system	Estrogen signaling pathway	3	141	0.00870164	0.193733	ko04915	ENSOARG00020006528(ATF6B);ENSOARG00020010603(Shc2);ENSOARG00020010739(GNAS)	K09049+K17447+K04632
Human Diseases	Substance dependence	Cocaine addiction	2	49	0.009601	0.193733	ko05030	ENSOARG00020006528(ATF6B);ENSOARG00020010739(GNAS)	K09049+K04632
Metabolism	Lipid metabolism	Fatty acid degradation	2	53	0.0111663	0.193733	ko00071	ENSOARG00020018512(ACADVL);ENSOARG00020020566(ALDH2)	K09479+K00128
Metabolism	Amino acid metabolism	Valine, leucine and isoleucine degradation	2	58	0.0132701	0.193733	ko00280	ENSOARG00020013128(HMGCL);ENSOARG00020020566(ALDH2)	K01640+K00128
Metabolism	Metabolism of terpenoids and polyketides	Insect hormone biosynthesis	1	5	0.0151153	0.193733	ko00981	ENSOARG00020020566(ALDH2)	K00128
Environmental Information Processing	Signal transduction	cGMP-PKG signaling pathway	3	175	0.0155967	0.193733	ko04022	ENSOARG00020006528(ATF6B);ENSOARG00020008389(KCNMA1);ENSOARG00020021794(VDAC1)	K09049+K04936+K05862
Organismal Systems	Endocrine system	Cortisol synthesis and secretion	2	66	0.0169646	0.193733	ko04927	ENSOARG00020006528(ATF6B);ENSOARG00020010739(GNAS)	K09049+K04632
Organismal Systems	Endocrine system	Renin secretion	2	69	0.0184508	0.193733	ko04924	ENSOARG00020008389(KCNMA1);ENSOARG00020010739(GNAS)	K04936+K04632
Human Diseases	Substance dependence	Amphetamine addiction	2	69	0.0184508	0.193733	ko05031	ENSOARG00020006528(ATF6B);ENSOARG00020010739(GNAS)	K09049+K04632
Organismal Systems	Endocrine system	Thyroid hormone synthesis	2	74	0.0210457	0.203982	ko04918	ENSOARG00020006528(ATF6B);ENSOARG00020010739(GNAS)	K09049+K04632
Cellular Processes	Transport and catabolism	Peroxisome	2	83	0.0260751	0.212759	ko04146	ENSOARG00020013128(HMGCL);MSTRG.18222(--)	K01640+K00308
Human Diseases	Infectious disease: bacterial	Bacterial invasion of epithelial cells	2	85	0.0272531	0.212759	ko05100	ENSOARG00020010603(Shc2);ENSOARG00020023569(SEPTIN8)	K17447+K16939
Metabolism	Lipid metabolism	Synthesis and degradation of ketone bodies	1	10	0.0300101	0.212759	ko00072	ENSOARG00020013128(HMGCL)	K01640
Organismal Systems	Aging	Longevity regulating pathway	2	92	0.0315426	0.212759	ko04211	ENSOARG00020006528(ATF6B);ENSOARG00020019256(ADIPOR1)	K09049+K07297
Organismal Systems	Endocrine system	Prolactin signaling pathway	2	93	0.032176	0.212759	ko04917	ENSOARG00020000320(IRF1);ENSOARG00020010603(Shc2)	K09444+K17447
Organismal Systems	Digestive system	Salivary secretion	2	95	0.0334581	0.212759	ko04970	ENSOARG00020008389(KCNMA1);ENSOARG00020010739(GNAS)	K04936+K04632
Human Diseases	Drug resistance: antineoplastic	Endocrine resistance	2	97	0.03476	0.212759	ko01522	ENSOARG00020010603(Shc2);ENSOARG00020010739(GNAS)	K17447+K04632

## Sheet: Sheet10
Supplementary Table 10. Top 20 GO analysis of DE lncRNAs
id	num	qvalue	per	ratio	class	ID	Descrption	Pvalue	Qvalue	Up	Down	fg_num	bg_num
GO:0009295 nucleoid	3	0.0329322	5.769	0.086	Cellular Component	GO:0009295	nucleoid	0.000269936	0.0329322	1	2	3	35
GO:0044429 mitochondrial part	8	0.0473759	15.385	0.014	Cellular Component	GO:0044429	mitochondrial part	0.00107877	0.0473759	4	4	8	582
GO:0005739 mitochondrion	8	0.0473759	15.385	0.014	Cellular Component	GO:0005739	mitochondrion	0.00116498	0.0473759	4	4	8	589
GO:0031312 extrinsic component of organelle membrane	2	0.0578078	3.846	0.111	Cellular Component	GO:0031312	extrinsic component of organelle membrane	0.00189534	0.0578078	0	2	2	18
GO:0031984 organelle subcompartment	3	0.252384	5.769	0.022	Cellular Component	GO:0031984	organelle subcompartment	0.0136105	0.252384	0	3	3	138
GO:0019866 organelle inner membrane	6	0.252384	11.538	0.011	Cellular Component	GO:0019866	organelle inner membrane	0.0140322	0.252384	3	3	6	550
GO:0031090 organelle membrane	16	0.252384	30.769	0.006	Cellular Component	GO:0031090	organelle membrane	0.0173914	0.252384	6	10	16	2583
GO:0031967 organelle envelope	7	0.252384	13.462	0.009	Cellular Component	GO:0031967	organelle envelope	0.0182565	0.252384	3	4	7	754
GO:0031975 envelope	7	0.252384	13.462	0.009	Cellular Component	GO:0031975	envelope	0.0186185	0.252384	3	4	7	757
GO:0019062 virion attachment to host cell	2	0.25785	3.922	0.286	Biological Process	GO:0019062	virion attachment to host cell	0.000278662	0.25785	1	1	2	7
GO:0044650 adhesion of symbiont to host cell	2	0.25785	3.922	0.2	Biological Process	GO:0044650	adhesion of symbiont to host cell	0.000592902	0.25785	1	1	2	10
GO:0044406 adhesion of symbiont to host	2	0.25785	3.922	0.182	Biological Process	GO:0044406	adhesion of symbiont to host	0.000722944	0.25785	1	1	2	11
GO:0044232 organelle membrane contact site	1	0.290826	1.923	0.143	Cellular Component	GO:0044232	organelle membrane contact site	0.0250745	0.290826	0	1	1	7
GO:0043226 organelle	46	0.290826	88.462	0.004	Cellular Component	GO:0043226	organelle	0.0279379	0.290826	20	26	46	11042
GO:0036056 filtration diaphragm	1	0.290826	1.923	0.125	Cellular Component	GO:0036056	filtration diaphragm	0.0286058	0.290826	1	0	1	8
GO:0019898 extrinsic component of membrane	2	0.297027	3.846	0.026	Cellular Component	GO:0019898	extrinsic component of membrane	0.0316504	0.297027	0	2	2	77
GO:0016627 oxidoreductase activity, acting on the CH-CH group of donors	3	0.338086	6.25	0.042	Molecular Function	GO:0016627	oxidoreductase activity, acting on the CH-CH group of donors	0.00215342	0.338086	1	2	3	71
GO:0008654 phospholipid biosynthetic process	3	0.388872	5.882	0.039	Biological Process	GO:0008654	phospholipid biosynthetic process	0.00288065	0.388872	2	1	3	77
GO:0014849 ureter smooth muscle contraction	1	0.388872	1.961	1	Biological Process	GO:0014849	ureter smooth muscle contraction	0.00370075	0.388872	0	1	1	1
GO:0019323 pentose catabolic process	1	0.388872	1.961	1	Biological Process	GO:0019323	pentose catabolic process	0.00370075	0.388872	0	0	1	1

[truncated: 4 more sheets: Sheet11, Sheet12, Sheet13, Sheet14]
